# Supplementary material for: Biography of Vitis genomics: recent advances and prospective
Source: Hortic Res. 2024 May 7;11(7):uhae128. doi: 10.1093/hr/uhae128 (PMC11220177; doi:10.1093/hr/uhae128)
Supplement: Web_Material_uhae128 [file web_material_uhae128.zip]

Archive with 1 entries (1 files):
- Stable1.xlsx
