# Supplementary material for: Biography of Vitis genomics: recent advances and prospective
Source: Hortic Res. 2024 May 7;11(7):uhae128. doi: 10.1093/hr/uhae128 (PMC11220177; doi:10.1093/hr/uhae128)
Supplement: Web_Material_uhae128 [file web_material_uhae128.zip › Stable1.xlsx]

## Sheet: ref
Trait	ID	Chromosome	Start	End	Referrence	DOI
Fru/Glu ratio	GSVIVT01027730001	chr5	7238277	7299021	Identification of stable quantitative trait loci and candidate genes for sweetness and acidity in tablegrape using a highly saturated single-nucleotide polymorphism-based linkage map	10.1111/ajgw.12497
Malic acid	GSVIVT01009139001	chr18	5462823	5465587	Construction of a high-density genetic map and QTLs mapping for sugars and acids in grape berries	10.1186/s12870-015-0428-2
Malic acid	GSVIVT01009147001	chr18	5505643	5516683	Construction of a high-density genetic map and QTLs mapping for sugars and acids in grape berries	10.1186/s12870-015-0428-2
Malic acid	GSVIVT01009152001	chr18	5605382	5606712	Construction of a high-density genetic map and QTLs mapping for sugars and acids in grape berries	10.1186/s12870-015-0428-2
Malic acid	GSVIVT01009165001	chr18	5663288	5667315	Construction of a high-density genetic map and QTLs mapping for sugars and acids in grape berries	10.1186/s12870-015-0428-2
Malic acid	GSVIVT01009228001	chr18	6442873	6452788	Construction of a high-density genetic map and QTLs mapping for sugars and acids in grape berries	10.1186/s12870-015-0428-2
Malic acid	GSVIVT01009238001	chr18	6526891	6532321	Construction of a high-density genetic map and QTLs mapping for sugars and acids in grape berries	10.1186/s12870-015-0428-2
Malic acid	GSVIVT01009251001	chr18	6652256	6660443	Construction of a high-density genetic map and QTLs mapping for sugars and acids in grape berries	10.1186/s12870-015-0428-2
Malic acid	GSVIVT01009253001	chr18	6688299	6690573	Construction of a high-density genetic map and QTLs mapping for sugars and acids in grape berries	10.1186/s12870-015-0428-2
Malic acid	GSVIVT01009260001	chr18	6771378	6774993	Construction of a high-density genetic map and QTLs mapping for sugars and acids in grape berries	10.1186/s12870-015-0428-2
Malic acid	GSVIVT01009629001	chr18	10039446	10043834	Construction of a high-density genetic map and QTLs mapping for sugars and acids in grape berries	10.1186/s12870-015-0428-2
Malic acid	Vitvi06g00922	chr6	10993012	10995482	Berry Anthocyanin, Acid, and Volatile Trait Analyses in a Grapevine-Interspecific F2 Population Using an Integrated GBS and rhAmpSeq Genetic Map	10.3390/plants11050696
Malic acid	Vitvi06g00928	chr6	11065726	11067846	Berry Anthocyanin, Acid, and Volatile Trait Analyses in a Grapevine-Interspecific F2 Population Using an Integrated GBS and rhAmpSeq Genetic Map	10.3390/plants11050696
Malic acid	Vitvi08g00636	chr8	7303132	7306047	Berry Anthocyanin, Acid, and Volatile Trait Analyses in a Grapevine-Interspecific F2 Population Using an Integrated GBS and rhAmpSeq Genetic Map	10.3390/plants11050696
Soluble solid	GSVIVT01009139001	chr18	5462823	5465587	Construction of a high-density genetic map and QTLs mapping for sugars and acids in grape berries	10.1186/s12870-015-0428-2
Soluble solid	GSVIVT01009147001	chr18	5505643	5516683	Construction of a high-density genetic map and QTLs mapping for sugars and acids in grape berries	10.1186/s12870-015-0428-2
Soluble solid	GSVIVT01009152001	chr18	5605382	5606712	Construction of a high-density genetic map and QTLs mapping for sugars and acids in grape berries	10.1186/s12870-015-0428-2
Soluble solid	GSVIVT01009165001	chr18	5663288	5667315	Construction of a high-density genetic map and QTLs mapping for sugars and acids in grape berries	10.1186/s12870-015-0428-2
Soluble solid	GSVIVT01009228001	chr18	6442873	6452788	Construction of a high-density genetic map and QTLs mapping for sugars and acids in grape berries	10.1186/s12870-015-0428-2
Soluble solid	GSVIVT01009238001	chr18	6526891	6532321	Construction of a high-density genetic map and QTLs mapping for sugars and acids in grape berries	10.1186/s12870-015-0428-2
Soluble solid	GSVIVT01009251001	chr18	6652256	6660443	Construction of a high-density genetic map and QTLs mapping for sugars and acids in grape berries	10.1186/s12870-015-0428-2
Soluble solid	GSVIVT01009253001	chr18	6688299	6690573	Construction of a high-density genetic map and QTLs mapping for sugars and acids in grape berries	10.1186/s12870-015-0428-2
Soluble solid	GSVIVT01009260001	chr18	6771378	6774993	Construction of a high-density genetic map and QTLs mapping for sugars and acids in grape berries	10.1186/s12870-015-0428-2
Soluble solid	GSVIVT01009629001	chr18	10039446	10043834	Construction of a high-density genetic map and QTLs mapping for sugars and acids in grape berries	10.1186/s12870-015-0428-2
Sugar and Total acid	GSVIVT01017751001	chr5	3146999	3150745	Identification of stable quantitative trait loci and candidate genes for sweetness and acidity in tablegrape using a highly saturated single-nucleotide polymorphism-based linkage map	10.1111/ajgw.12497
Sugar and Total acid	GSVIVT01017834001	chr5	3870662	3884456	Identification of stable quantitative trait loci and candidate genes for sweetness and acidity in tablegrape using a highly saturated single-nucleotide polymorphism-based linkage map	10.1111/ajgw.12497
Sugar and Total acid	GSVIVT01021046001	chr5	14756067	14759491	Identification of stable quantitative trait loci and candidate genes for sweetness and acidity in tablegrape using a highly saturated single-nucleotide polymorphism-based linkage map	10.1111/ajgw.12497
Sugar and Total acid	GSVIVT01027717001	chr5	7052205	7076037	Identification of stable quantitative trait loci and candidate genes for sweetness and acidity in tablegrape using a highly saturated single-nucleotide polymorphism-based linkage map	10.1111/ajgw.12497
Sugar and Total acid	GSVIVT01027868001	chr5	8796212	8801998	Identification of stable quantitative trait loci and candidate genes for sweetness and acidity in tablegrape using a highly saturated single-nucleotide polymorphism-based linkage map	10.1111/ajgw.12497
Sugar and Total acid	GSVIVT01027902001	chr5	9207717	9208629	Identification of stable quantitative trait loci and candidate genes for sweetness and acidity in tablegrape using a highly saturated single-nucleotide polymorphism-based linkage map	10.1111/ajgw.12497
Sugar and Total acid	GSVIVT01029073001	chr5	11894248	11921267	Identification of stable quantitative trait loci and candidate genes for sweetness and acidity in tablegrape using a highly saturated single-nucleotide polymorphism-based linkage map	10.1111/ajgw.12497
Sugar and Total acid	GSVIVT01035050001	chr5	1178875	1182753	Identification of stable quantitative trait loci and candidate genes for sweetness and acidity in tablegrape using a highly saturated single-nucleotide polymorphism-based linkage map	10.1111/ajgw.12497
Tartaric acid-to-malic acid ratio	GSVIVT01009139001	chr18	5462823	5465587	Construction of a high-density genetic map and QTLs mapping for sugars and acids in grape berries	10.1186/s12870-015-0428-2
Tartaric acid-to-malic acid ratio	GSVIVT01009147001	chr18	5505643	5516683	Construction of a high-density genetic map and QTLs mapping for sugars and acids in grape berries	10.1186/s12870-015-0428-2
Tartaric acid-to-malic acid ratio	GSVIVT01009152001	chr18	5605382	5606712	Construction of a high-density genetic map and QTLs mapping for sugars and acids in grape berries	10.1186/s12870-015-0428-2
Tartaric acid-to-malic acid ratio	GSVIVT01009165001	chr18	5663288	5667315	Construction of a high-density genetic map and QTLs mapping for sugars and acids in grape berries	10.1186/s12870-015-0428-2
Tartaric acid-to-malic acid ratio	GSVIVT01009228001	chr18	6442873	6452788	Construction of a high-density genetic map and QTLs mapping for sugars and acids in grape berries	10.1186/s12870-015-0428-2
Tartaric acid-to-malic acid ratio	GSVIVT01009238001	chr18	6526891	6532321	Construction of a high-density genetic map and QTLs mapping for sugars and acids in grape berries	10.1186/s12870-015-0428-2
Tartaric acid-to-malic acid ratio	GSVIVT01009251001	chr18	6652256	6660443	Construction of a high-density genetic map and QTLs mapping for sugars and acids in grape berries	10.1186/s12870-015-0428-2
Tartaric acid-to-malic acid ratio	GSVIVT01009253001	chr18	6688299	6690573	Construction of a high-density genetic map and QTLs mapping for sugars and acids in grape berries	10.1186/s12870-015-0428-2
Tartaric acid-to-malic acid ratio	GSVIVT01009260001	chr18	6771378	6774993	Construction of a high-density genetic map and QTLs mapping for sugars and acids in grape berries	10.1186/s12870-015-0428-2
Tartaric acid-to-malic acid ratio	GSVIVT01009629001	chr18	10039446	10043834	Construction of a high-density genetic map and QTLs mapping for sugars and acids in grape berries	10.1186/s12870-015-0428-2
Titratable acidity	GSVIVT01017872001	chr5	4194129	4204982	Identification of stable quantitative trait loci and candidate genes for sweetness and acidity in tablegrape using a highly saturated single-nucleotide polymorphism-based linkage map	10.1111/ajgw.12497
Total acid	GSVIVT01009139001	chr18	5462823	5465587	Construction of a high-density genetic map and QTLs mapping for sugars and acids in grape berries	10.1186/s12870-015-0428-2
Total acid	GSVIVT01009147001	chr18	5505643	5516683	Construction of a high-density genetic map and QTLs mapping for sugars and acids in grape berries	10.1186/s12870-015-0428-2
Total acid	GSVIVT01009152001	chr18	5605382	5606712	Construction of a high-density genetic map and QTLs mapping for sugars and acids in grape berries	10.1186/s12870-015-0428-2
Total acid	GSVIVT01009165001	chr18	5663288	5667315	Construction of a high-density genetic map and QTLs mapping for sugars and acids in grape berries	10.1186/s12870-015-0428-2
Total acid	GSVIVT01009228001	chr18	6442873	6452788	Construction of a high-density genetic map and QTLs mapping for sugars and acids in grape berries	10.1186/s12870-015-0428-2
Total acid	GSVIVT01009238001	chr18	6526891	6532321	Construction of a high-density genetic map and QTLs mapping for sugars and acids in grape berries	10.1186/s12870-015-0428-2
Total acid	GSVIVT01009251001	chr18	6652256	6660443	Construction of a high-density genetic map and QTLs mapping for sugars and acids in grape berries	10.1186/s12870-015-0428-2
Total acid	GSVIVT01009253001	chr18	6688299	6690573	Construction of a high-density genetic map and QTLs mapping for sugars and acids in grape berries	10.1186/s12870-015-0428-2
Total acid	GSVIVT01009260001	chr18	6771378	6774993	Construction of a high-density genetic map and QTLs mapping for sugars and acids in grape berries	10.1186/s12870-015-0428-2
Total acid	GSVIVT01009629001	chr18	10039446	10043834	Construction of a high-density genetic map and QTLs mapping for sugars and acids in grape berries	10.1186/s12870-015-0428-2
Cane cold hardiness(lethal temperature of phloem)	VIT_15s0048g01980	chr15	16097947	16109876	High-density genetic linkage map construction and cane cold hardiness QTL mapping for Vitis based on restriction site-associated DNA sequencing	10.1186/s12864-020-06836-z
Cane cold hardiness(lethal temperature of phloem)	VIT_15s0048g02410	chr15	16591114	16601303	High-density genetic linkage map construction and cane cold hardiness QTL mapping for Vitis based on restriction site-associated DNA sequencing	10.1186/s12864-020-06836-z
Cane cold hardiness(lethal temperature of phloem)	VIT_15s0048g02700	chr15	16831271	16837091	High-density genetic linkage map construction and cane cold hardiness QTL mapping for Vitis based on restriction site-associated DNA sequencing	10.1186/s12864-020-06836-z
Cane cold hardiness(lethal temperature of xylem)	VIT_02s0033g01120	chr2	16402862	16408497	High-density genetic linkage map construction and cane cold hardiness QTL mapping for Vitis based on restriction site-associated DNA sequencing	10.1186/s12864-020-06836-z
Cold resistance	Vitvi02g00078	chr2	863651	867838	Discovery of cold-resistance genes in Vitis amurensis using bud-based quantitative trait locus mapping and RNA-seq	10.1186/s12864-022-08788-y
Cold resistance	Vitvi02g00079	chr2	868372	869725	Discovery of cold-resistance genes in Vitis amurensis using bud-based quantitative trait locus mapping and RNA-seq	10.1186/s12864-022-08788-y
Cold resistance	Vitvi02g00080	chr2	871157	872977	Discovery of cold-resistance genes in Vitis amurensis using bud-based quantitative trait locus mapping and RNA-seq	10.1186/s12864-022-08788-y
Cold resistance	Vitvi02g00081	chr2	874189	881632	Discovery of cold-resistance genes in Vitis amurensis using bud-based quantitative trait locus mapping and RNA-seq	10.1186/s12864-022-08788-y
Cold resistance	Vitvi02g01331	chr2	916178	923605	Discovery of cold-resistance genes in Vitis amurensis using bud-based quantitative trait locus mapping and RNA-seq	10.1186/s12864-022-08788-y
Cold resistance	Vitvi03g00040	chr3	509995	512013	Discovery of cold-resistance genes in Vitis amurensis using bud-based quantitative trait locus mapping and RNA-seq	10.1186/s12864-022-08788-y
Cold resistance	Vitvi03g00041	chr3	524462	530427	Discovery of cold-resistance genes in Vitis amurensis using bud-based quantitative trait locus mapping and RNA-seq	10.1186/s12864-022-08788-y
Cold resistance	Vitvi06g00020	chr6	257093	259775	Discovery of cold-resistance genes in Vitis amurensis using bud-based quantitative trait locus mapping and RNA-seq	10.1186/s12864-022-08788-y
Cold resistance	Vitvi06g00021	chr6	260296	263439	Discovery of cold-resistance genes in Vitis amurensis using bud-based quantitative trait locus mapping and RNA-seq	10.1186/s12864-022-08788-y
Cold resistance	Vitvi06g00022	chr6	264400	274920	Discovery of cold-resistance genes in Vitis amurensis using bud-based quantitative trait locus mapping and RNA-seq	10.1186/s12864-022-08788-y
Cold resistance	Vitvi06g00024	chr6	290507	291228	Discovery of cold-resistance genes in Vitis amurensis using bud-based quantitative trait locus mapping and RNA-seq	10.1186/s12864-022-08788-y
Cold resistance	Vitvi17g00033	chr17	201292	213324	Discovery of cold-resistance genes in Vitis amurensis using bud-based quantitative trait locus mapping and RNA-seq	10.1186/s12864-022-08788-y
Cold resistance	Vitvi17g00036	chr17	224860	230745	Discovery of cold-resistance genes in Vitis amurensis using bud-based quantitative trait locus mapping and RNA-seq	10.1186/s12864-022-08788-y
Cold resistance	Vitvi17g00037	chr17	232508	236785	Discovery of cold-resistance genes in Vitis amurensis using bud-based quantitative trait locus mapping and RNA-seq	10.1186/s12864-022-08788-y
Cold resistance	Vitvi17g00038	chr17	242410	250441	Discovery of cold-resistance genes in Vitis amurensis using bud-based quantitative trait locus mapping and RNA-seq	10.1186/s12864-022-08788-y
Black rot (Guignardia bidwellii) resistance	GSVIVT01001803001	chr14	25940027	25951336	QTL mapping of black rot (Guignardia bidwellii) resistance in the grapevine rootstock ‘Börner’ (V. riparia Gm183 × V. cinerea Arnold)	10.1007/s00122-014-2329-4
Black rot (Guignardia bidwellii) resistance	GSVIVT01001815001	chr14	26032901	26038531	QTL mapping of black rot (Guignardia bidwellii) resistance in the grapevine rootstock ‘Börner’ (V. riparia Gm183 × V. cinerea Arnold)	10.1007/s00122-014-2329-4
Black rot (Guignardia bidwellii) resistance	GSVIVT01001817001	chr14	26059393	26065610	QTL mapping of black rot (Guignardia bidwellii) resistance in the grapevine rootstock ‘Börner’ (V. riparia Gm183 × V. cinerea Arnold)	10.1007/s00122-014-2329-4
Black rot (Guignardia bidwellii) resistance	GSVIVT01001840001	chr14	26224541	26227704	QTL mapping of black rot (Guignardia bidwellii) resistance in the grapevine rootstock ‘Börner’ (V. riparia Gm183 × V. cinerea Arnold)	10.1007/s00122-014-2329-4
Black rot (Guignardia bidwellii) resistance	GSVIVT01001846001	chr14	26272582	26275994	QTL mapping of black rot (Guignardia bidwellii) resistance in the grapevine rootstock ‘Börner’ (V. riparia Gm183 × V. cinerea Arnold)	10.1007/s00122-014-2329-4
Black rot (Guignardia bidwellii) resistance	GSVIVT01003976001	chr14	26425345	26427642	QTL mapping of black rot (Guignardia bidwellii) resistance in the grapevine rootstock ‘Börner’ (V. riparia Gm183 × V. cinerea Arnold)	10.1007/s00122-014-2329-4
Black rot (Guignardia bidwellii) resistance	GSVIVT01032411001	chr14	27104985	27119919	QTL mapping of black rot (Guignardia bidwellii) resistance in the grapevine rootstock ‘Börner’ (V. riparia Gm183 × V. cinerea Arnold)	10.1007/s00122-014-2329-4
Black rot (Guignardia bidwellii) resistance	GSVIVT01032414001	chr14	27139003	27145873	QTL mapping of black rot (Guignardia bidwellii) resistance in the grapevine rootstock ‘Börner’ (V. riparia Gm183 × V. cinerea Arnold)	10.1007/s00122-014-2329-4
Black rot (Guignardia bidwellii) resistance	GSVIVG01032422001	chr14	27240979	27246727	Lessons from a Phenotyping Center Revealed by the Genome-Guided Mapping of Powdery Mildew Resistance Loci	10.1094/phyto-02-16-0080-fi
Downy mildew(P. viticola) resistance	LOC100249628	chr2	2149843	2160282	Identifying Plasmopara viticola resistance Loci in grapevine (Vitis amurensis) via genotyping-by-sequencing-based QTL mapping	10.1016/j.plaphy.2020.05.016
Downy mildew(P. viticola) resistance	LOC100254672	chr2	3137900	3140766	Identifying Plasmopara viticola resistance Loci in grapevine (Vitis amurensis) via genotyping-by-sequencing-based QTL mapping	10.1016/j.plaphy.2020.05.016
Downy mildew(P. viticola) resistance	VIT_203s0017g00380	chr3	14771470	14773578	Three novel genomic loci associated with resistance to Plasmopara viticola in Vitis vinifera	10.3389/fpls.2020.562433
Downy mildew(P. viticola) resistance	VIT_203s0017g00390	chr3	14783387	14784273	Three novel genomic loci associated with resistance to Plasmopara viticola in Vitis vinifera	10.3389/fpls.2020.562433
Downy mildew(P. viticola) resistance	VIT_203s0017g00396	chr3	14813208	14813558	Three novel genomic loci associated with resistance to Plasmopara viticola in Vitis vinifera	10.3389/fpls.2020.562433
Downy mildew(P. viticola) resistance	VIT_203s0017g00410	chr3	14837326	14838387	Three novel genomic loci associated with resistance to Plasmopara viticola in Vitis vinifera	10.3389/fpls.2020.562433
Downy mildew(P. viticola) resistance	VIT_203s0017g00420	chr3	14838441	14852892	Three novel genomic loci associated with resistance to Plasmopara viticola in Vitis vinifera	10.3389/fpls.2020.562433
Downy mildew(P. viticola) resistance	VIT_203s0017g00440	chr3	14881928	14892856	Three novel genomic loci associated with resistance to Plasmopara viticola in Vitis vinifera	10.3389/fpls.2020.562433
Downy mildew(P. viticola) resistance	VIT_203s0017g00450	chr3	14893099	14893705	Three novel genomic loci associated with resistance to Plasmopara viticola in Vitis vinifera	10.3389/fpls.2020.562433
Downy mildew(P. viticola) resistance	VIT_203s0017g00460	chr3	14960556	14980613	Three novel genomic loci associated with resistance to Plasmopara viticola in Vitis vinifera	10.3389/fpls.2020.562433
Downy mildew(P. viticola) resistance	VIT_203s0038g03100	chr3	2212171	2224945	Identifying Plasmopara viticola resistance Loci in grapevine (Vitis amurensis) via genotyping-by-sequencing-based QTL mapping	10.1016/j.plaphy.2020.05.016
Downy mildew(P. viticola) resistance	VIT_203s0038g03210	chr3	2334279	2338430	Identifying Plasmopara viticola resistance Loci in grapevine (Vitis amurensis) via genotyping-by-sequencing-based QTL mapping	10.1016/j.plaphy.2020.05.016
Downy mildew(P. viticola) resistance	VIT_207s0104g01740	chr7	2742603	2747231	/	/
Downy mildew(P. viticola) resistance	VIT_214s0006g03120	chr14	21612866	21742251	Three novel genomic loci associated with resistance to Plasmopara viticola in Vitis vinifera	10.3389/fpls.2020.562432
Downy mildew(P. viticola) resistance	VIT_14s0066g00830	chr14	27308534	27313805	Single and multiple phenotype QTL analyses of downy mildew resistance in interspecific grapevines	10.1007/s00122-0183065-y
Downy mildew(P. viticola) resistance	VIT_14s0066g02380	chr14	28580578	28584063	Single and multiple phenotype QTL analyses of downy mildew resistance in interspecific grapevines	10.1007/s00122-0183065-y
Downy mildew(P. viticola) resistance	VIT_14s0066g02550	chr14	28745469	28754999	Single and multiple phenotype QTL analyses of downy mildew resistance in interspecific grapevines	10.1007/s00122-0183065-y
Downy mildew(P. viticola) resistance	VIT_14s0066g02560	chr14	28755655	28756909	Single and multiple phenotype QTL analyses of downy mildew resistance in interspecific grapevines	10.1007/s00122-0183065-y
Downy mildew(P. viticola) resistance	VIT_14s0068g00660	chr14	24473407	24479743	Single and multiple phenotype QTL analyses of downy mildew resistance in interspecific grapevines	10.1007/s00122-0183065-y
Downy mildew(P. viticola) resistance	VIT_14s0068g00800	chr14	24573911	24590419	Single and multiple phenotype QTL analyses of downy mildew resistance in interspecific grapevines	10.1007/s00122-0183065-y
Downy mildew(P. viticola) resistance	VIT_14s0068g00980	chr14	24740664	24753974	Single and multiple phenotype QTL analyses of downy mildew resistance in interspecific grapevines	10.1007/s00122-0183065-y
Downy mildew(P. viticola) resistance	VIT_14s0068g01100	chr14	24882553	24885559	Single and multiple phenotype QTL analyses of downy mildew resistance in interspecific grapevines	10.1007/s00122-0183065-y
Downy mildew(P. viticola) resistance	VIT_14s0068g01160	chr14	24943699	24945017	Single and multiple phenotype QTL analyses of downy mildew resistance in interspecific grapevines	10.1007/s00122-0183065-y
Downy mildew(P. viticola) resistance	VIT_14s0068g01260	chr14	25017305	25022155	Single and multiple phenotype QTL analyses of downy mildew resistance in interspecific grapevines	10.1007/s00122-0183065-y
Downy mildew(P. viticola) resistance	VIT_14s0068g01270	chr14	25022156	25022479	Single and multiple phenotype QTL analyses of downy mildew resistance in interspecific grapevines	10.1007/s00122-0183065-y
Downy mildew(P. viticola) resistance	VIT_14s0068g01310	chr14	25043826	25044557	Single and multiple phenotype QTL analyses of downy mildew resistance in interspecific grapevines	10.1007/s00122-0183065-y
Downy mildew(P. viticola) resistance	VIT_14s0068g01710	chr14	25408551	25418015	Single and multiple phenotype QTL analyses of downy mildew resistance in interspecific grapevines	10.1007/s00122-0183065-y
Downy mildew(P. viticola) resistance	VIT_14s0068g01720	chr14	25421710	25425609	Single and multiple phenotype QTL analyses of downy mildew resistance in interspecific grapevines	10.1007/s00122-0183065-y
Downy mildew(P. viticola) resistance	VIT_14s0068g01730	chr14	25424751	25440214	Single and multiple phenotype QTL analyses of downy mildew resistance in interspecific grapevines	10.1007/s00122-0183065-y
Downy mildew(P. viticola) resistance	VIT_14s0068g01840	chr14	25554099	25554809	Single and multiple phenotype QTL analyses of downy mildew resistance in interspecific grapevines	10.1007/s00122-0183065-y
Downy mildew(P. viticola) resistance	LOC100254996	chr14	25604838	25609697	Prioritization of vigor QTL-associated genes for future genome-directed Vitis breeding	10.48162/rev.39.036
Downy mildew(P. viticola) resistance	VIT_14s0068g01970	chr14	25633234	25634255	Single and multiple phenotype QTL analyses of downy mildew resistance in interspecific grapevines	10.1007/s00122-0183065-y
Downy mildew(P. viticola) resistance	VIT_14s0068g01990	chr14	25640856	25646257	Single and multiple phenotype QTL analyses of downy mildew resistance in interspecific grapevines	10.1007/s00122-0183065-y
Downy mildew(P. viticola) resistance	VIT_14s0068g02110	chr14	25707516	25713344	Single and multiple phenotype QTL analyses of downy mildew resistance in interspecific grapevines	10.1007/s00122-0183065-y
Downy mildew(P. viticola) resistance	VIT_14s0108g00040	chr14	28871222	28879215	Single and multiple phenotype QTL analyses of downy mildew resistance in interspecific grapevines	10.1007/s00122-0183065-y
Downy mildew(P. viticola) resistance	VIT_14s0108g00070	chr14	28889594	28894751	Single and multiple phenotype QTL analyses of downy mildew resistance in interspecific grapevines	10.1007/s00122-0183065-y
Downy mildew(P. viticola) resistance	VIT_14s0108g00150	chr14	28944069	28952453	Single and multiple phenotype QTL analyses of downy mildew resistance in interspecific grapevines	10.1007/s00122-0183065-y
Downy mildew(P. viticola) resistance	VIT_14s0108g01100	chr14	29752957	29757582	Single and multiple phenotype QTL analyses of downy mildew resistance in interspecific grapevines	10.1007/s00122-0183065-y
Downy mildew(P. viticola) resistance	VIT_14s0108g01130	chr14	29767885	29771598	Single and multiple phenotype QTL analyses of downy mildew resistance in interspecific grapevines	10.1007/s00122-0183065-y
Downy mildew(P. viticola) resistance	LOC100256420	chr15	12934556	12936044	Identifying Plasmopara viticola resistance Loci in grapevine (Vitis amurensis) via genotyping-by-sequencing-based QTL mapping	10.1016/j.plaphy.2020.05.016
Downy mildew(P. viticola) resistance	VIT_215s0024g01670	chr15	3512946	3516260	QTLs and candidate genes for downy mildew resistance conferred by interspecific grape (V. vinifera L. × V. amurensis Rupr.) crossing	10.1016/j.scienta.2018.09.045
Downy mildew(P. viticola) resistance	VIT_215s0024g01700	chr15	3649963	3653381	QTLs and candidate genes for downy mildew resistance conferred by interspecific grape (V. vinifera L. × V. amurensis Rupr.) crossing	10.1016/j.scienta.2018.09.045
Downy mildew(P. viticola) resistance	VIT_215s0024g01720	chr15	3693194	3693863	QTLs and candidate genes for downy mildew resistance conferred by interspecific grape (V. vinifera L. × V. amurensis Rupr.) crossing	10.1016/j.scienta.2018.09.045
Downy mildew(P. viticola) resistance	VIT_215s0024g01750	chr15	3725856	3726621	QTLs and candidate genes for downy mildew resistance conferred by interspecific grape (V. vinifera L. × V. amurensis Rupr.) crossing	10.1016/j.scienta.2018.09.045
Downy mildew(P. viticola) resistance	VIT_215s0024g01760	chr15	3728979	3732547	QTLs and candidate genes for downy mildew resistance conferred by interspecific grape (V. vinifera L. × V. amurensis Rupr.) crossing	10.1016/j.scienta.2018.09.045
Downy mildew(P. viticola) resistance	VIT_215s0048g00680	chr15	14806523	14810436	QTLs and candidate genes for downy mildew resistance conferred by interspecific grape (V. vinifera L. × V. amurensis Rupr.) crossing	10.1016/j.scienta.2018.09.045
Downy mildew(P. viticola) resistance	VIT_216s0050g02800	chr16	19798195	19798566	Three novel genomic loci associated with resistance to Plasmopara viticola in Vitis vinifera	10.3389/fpls.2020.562434
Downy mildew(P. viticola) resistance	VIT_216s0050g02810	chr16	19801416	19808693	Three novel genomic loci associated with resistance to Plasmopara viticola in Vitis vinifera	10.3389/fpls.2020.562434
Downy mildew(P. viticola) resistance	VIT_216s0148g00010	chr16	19868139	19870427	Three novel genomic loci associated with resistance to Plasmopara viticola in Vitis vinifera	10.3389/fpls.2020.562434
Downy mildew(P. viticola) resistance	VIT_216s0148g00020	chr16	19870995	19874150	Three novel genomic loci associated with resistance to Plasmopara viticola in Vitis vinifera	10.3389/fpls.2020.562434
Downy mildew(P. viticola) resistance	VIT_216s0148g00030	chr16	19910936	19914631	Three novel genomic loci associated with resistance to Plasmopara viticola in Vitis vinifera	10.3389/fpls.2020.562434
Downy mildew(P. viticola) resistance	VIT_216s0148g00040	chr16	19987313	19990464	Three novel genomic loci associated with resistance to Plasmopara viticola in Vitis vinifera	10.3389/fpls.2020.562434
Downy mildew(P. viticola) resistance	LOC100259194	chr18	10701270	10709776	Identifying Plasmopara viticola resistance Loci in grapevine (Vitis amurensis) via genotyping-by-sequencing-based QTL mapping	10.1016/j.plaphy.2020.05.016
Downy mildew(P. viticola) resistance	LOC100855209	chr18	11138196	11139020	Identifying Plasmopara viticola resistance Loci in grapevine (Vitis amurensis) via genotyping-by-sequencing-based QTL mapping	10.1016/j.plaphy.2020.05.016
Downy mildew(P. viticola) resistance	LOC100262619	chr18	11608623	11612061	Identifying Plasmopara viticola resistance Loci in grapevine (Vitis amurensis) via genotyping-by-sequencing-based QTL mapping	10.1016/j.plaphy.2020.05.016
Downy mildew(P. viticola) resistance	VIT_18s0041g01330	chr18	25979007	26000298	Molecular characterization of the Rpv3 locus towards the development of KASP markers for downy mildew resistance in grapevine (Vitis spp.)	10.1007/s10681-021-02952-3
Downy mildew(P. viticola) resistance	VIT_18s0041g01340	chr18	26016813	26021251	Molecular characterization of the Rpv3 locus towards the development of KASP markers for downy mildew resistance in grapevine (Vitis spp.)	10.1007/s10681-021-02952-3
Downy mildew(P. viticola) resistance	VIT_18s0041g01350	chr18	26025830	26031990	Molecular characterization of the Rpv3 locus towards the development of KASP markers for downy mildew resistance in grapevine (Vitis spp.)	10.1007/s10681-021-02952-3
Downy mildew(P. viticola) resistance	VIT_18s0041g01790	chr18	26685498	26687218	Quantitative trait loci affecting pathogen resistance and ripening of grapevines	10.1007/s00438-016-1200-5
Downy mildew(P. viticola) resistance	VIT_18s0041g01790	chr18	26685498	26687218	Quantitative trait loci affecting pathogen resistance and ripening of grapevines	10.1007/s00438-016-1200-5
Downy mildew(P. viticola) resistance	VIT_218s0117g00590	chr18	24119019	24122027	The Rpv3-3 haplotype and stilbenoid induction mediate downy mildew resistance in a grapevine interspecific population	10.3389/fpls.2019.00234
Downy mildew(P. viticola) resistance	VIT_218s0117g00600	chr18	24128845	24131221	The Rpv3-3 haplotype and stilbenoid induction mediate downy mildew resistance in a grapevine interspecific population	10.3389/fpls.2019.00234
Downy mildew(P. viticola) resistance	VIT_218s0117g00610	chr18	24164067	24165517	The Rpv3-3 haplotype and stilbenoid induction mediate downy mildew resistance in a grapevine interspecific population	10.3389/fpls.2019.00234
Downy mildew(P. viticola) resistance	VIT_218s0117g00625	chr18	24193562	24194821	The Rpv3-3 haplotype and stilbenoid induction mediate downy mildew resistance in a grapevine interspecific population	10.3389/fpls.2019.00234
Foliar phylloxera resistance	Vitvi14g00334	chr12	11757075	11767617	Candidate resistance genes to foliar phylloxera identified at Rdv3 of hybrid grape	10.1093/hr/uhac027
Foliar phylloxera resistance	Vitvi14g00334	chr12	11757075	11767617	Candidate resistance genes to foliar phylloxera identified at Rdv3 of hybrid grape	10.1093/hr/uhac027
Foliar phylloxera resistance	Vitvi14g00325	chr14	4330787	4334820	Candidate resistance genes to foliar phylloxera identified at Rdv3 of hybrid grape	10.1093/hr/uhac027
Foliar phylloxera resistance	Vitvi14g02588	chr14	4335963	4354395	Candidate resistance genes to foliar phylloxera identified at Rdv3 of hybrid grape	10.1093/hr/uhac027
Foliar phylloxera resistance	Vitvi14g00326	chr14	4356810	4369621	Candidate resistance genes to foliar phylloxera identified at Rdv3 of hybrid grape	10.1093/hr/uhac027
Foliar phylloxera resistance	Vitvi14g02589	chr14	4382627	4390891	Candidate resistance genes to foliar phylloxera identified at Rdv3 of hybrid grape	10.1093/hr/uhac027
Foliar phylloxera resistance	Vitvi14g02589	chr14	4382627	4390891	Candidate resistance genes to foliar phylloxera identified at Rdv3 of hybrid grape	10.1093/hr/uhac027
Foliar phylloxera resistance	Vitvi14g00327	chr14	4400294	4409760	Candidate resistance genes to foliar phylloxera identified at Rdv3 of hybrid grape	10.1093/hr/uhac027
Foliar phylloxera resistance	Vitvi14g00327	chr14	4400294	4409760	Candidate resistance genes to foliar phylloxera identified at Rdv3 of hybrid grape	10.1093/hr/uhac027
Foliar phylloxera resistance	Vitvi14g02601	chr14	4682542	4683548	Candidate resistance genes to foliar phylloxera identified at Rdv3 of hybrid grape	10.1093/hr/uhac027
Foliar phylloxera resistance	Vitvi14g02603	chr14	4695331	4695699	Candidate resistance genes to foliar phylloxera identified at Rdv3 of hybrid grape	10.1093/hr/uhac027
Foliar phylloxera resistance	Vitvi14g00335	chr14	4723344	4731122	Candidate resistance genes to foliar phylloxera identified at Rdv3 of hybrid grape	10.1093/hr/uhac027
Foliar phylloxera resistance	Vitvi14g00336	chr14	4731275	4735571	Candidate resistance genes to foliar phylloxera identified at Rdv3 of hybrid grape	10.1093/hr/uhac027
Foliar phylloxera resistance	Vitvi14g00337	chr14	4739523	4744212	Candidate resistance genes to foliar phylloxera identified at Rdv3 of hybrid grape	10.1093/hr/uhac027
Foliar phylloxera resistance	Vitvi14g00338	chr14	4785645	4795218	Candidate resistance genes to foliar phylloxera identified at Rdv3 of hybrid grape	10.1093/hr/uhac027
Foliar phylloxera resistance	Vitvi14g00339	chr14	4804430	4808660	Candidate resistance genes to foliar phylloxera identified at Rdv3 of hybrid grape	10.1093/hr/uhac027
Foliar phylloxera resistance	Vitvi14g00340	chr14	4811091	4820786	Candidate resistance genes to foliar phylloxera identified at Rdv3 of hybrid grape	10.1093/hr/uhac027
Foliar phylloxera resistance	Vitvi14g00343	chr14	4829146	4854046	Candidate resistance genes to foliar phylloxera identified at Rdv3 of hybrid grape	10.1093/hr/uhac027
Phomopsis viticola resistance	VIT_15s0046g02730	chr15	19454696	19457671	Two dominant loci determine resistance to Phomopsis cane lesions in F1 families of hybrid grapevines	10.1007/s00122-018-3070-1
Phomopsis viticola resistance	VIT_15s0048g02900	chr15	17005314	17007669	Two dominant loci determine resistance to Phomopsis cane lesions in F1 families of hybrid grapevines	10.1007/s00122-018-3070-1
Powdery mildew resistance	GSVIVG01032422001	chr14	27240979	27246727	Lessons from a Phenotyping Center Revealed by the Genome-Guided Mapping of Powdery Mildew Resistance Loci	10.1094/phyto-02-16-0080-fi
Powdery mildew resistance	GSVIVG01036582001	chr13	18556349	18567244	Lessons from a Phenotyping Center Revealed by the Genome-Guided Mapping of Powdery Mildew Resistance Loci	10.1094/phyto-02-16-0080-fi
Powdery mildew resistance	VIT_13s0047g00595	chr13	16957150	16957866	Construction of a high-density genetic map and detection of a major QTL of resistance to powdery mildew (Erysiphe necator Sch.) in Caucasian grapes (Vitis vinifera L.)	10.1186/s12870-021-03174-4
Powdery mildew resistance	VIT_13s0047g00620	chr13	16984989	16985911	Construction of a high-density genetic map and detection of a major QTL of resistance to powdery mildew (Erysiphe necator Sch.) in Caucasian grapes (Vitis vinifera L.)	10.1186/s12870-021-03174-4
Powdery mildew resistance	VIT_13s0047g00730	chr13	17259367	17263681	Construction of a high-density genetic map and detection of a major QTL of resistance to powdery mildew (Erysiphe necator Sch.) in Caucasian grapes (Vitis vinifera L.)	10.1186/s12870-021-03174-4
Powdery mildew resistance	VIT_13s0047g00740	chr13	17318404	17321710	Construction of a high-density genetic map and detection of a major QTL of resistance to powdery mildew (Erysiphe necator Sch.) in Caucasian grapes (Vitis vinifera L.)	10.1186/s12870-021-03174-4
Powdery mildew resistance	VIT_13s0047g00780	chr13	17373215	17373256	Construction of a high-density genetic map and detection of a major QTL of resistance to powdery mildew (Erysiphe necator Sch.) in Caucasian grapes (Vitis vinifera L.)	10.1186/s12870-021-03174-4
Powdery mildew resistance	VIT_13s0047g00810	chr13	17442747	17443614	Construction of a high-density genetic map and detection of a major QTL of resistance to powdery mildew (Erysiphe necator Sch.) in Caucasian grapes (Vitis vinifera L.)	10.1186/s12870-021-03174-4
Powdery mildew resistance	VIT_13s0047g00950	chr13	17686181	17690845	Construction of a high-density genetic map and detection of a major QTL of resistance to powdery mildew (Erysiphe necator Sch.) in Caucasian grapes (Vitis vinifera L.)	10.1186/s12870-021-03174-4
Powdery mildew resistance	VIT_13s0047g01010	chr13	17848660	17858232	Construction of a high-density genetic map and detection of a major QTL of resistance to powdery mildew (Erysiphe necator Sch.) in Caucasian grapes (Vitis vinifera L.)	10.1186/s12870-021-03174-4
Powdery mildew resistance	Vit_15s0021g00970	chr15	10890488	10898549	Quantitative trait loci affecting pathogen resistance and ripening of grapevines	10.1007/s00438-016-1200-5
Powdery mildew resistance	VIT_215s0024g00400	chr15	581224	586019	Confirmation and Fine Mapping of the Resistance Locus Ren9 from the Grapevine Cultivar 'Regent'	10.3390/plants10010024
Powdery mildew resistance	VIT_215s0024g00440	chr15	617946	624314	Confirmation and Fine Mapping of the Resistance Locus Ren9 from the Grapevine Cultivar 'Regent'	10.3390/plants10010024
Powdery mildew resistance	VIT_215s0024g00450	chr15	640516	672790	Confirmation and Fine Mapping of the Resistance Locus Ren9 from the Grapevine Cultivar 'Regent'	10.3390/plants10010024
Powdery mildew resistance	VIT_215s0024g00550	chr15	856315	859552	Confirmation and Fine Mapping of the Resistance Locus Ren9 from the Grapevine Cultivar 'Regent'	10.3390/plants10010024
Powdery mildew resistance	VIT_215s0024g01270	chr15	2431317	2434878	Confirmation and Fine Mapping of the Resistance Locus Ren9 from the Grapevine Cultivar 'Regent'	10.3390/plants10010024
Powdery mildew resistance	VIT_215s0048g00680	chr15	14806523	14810436	QTLs and candidate genes for downy mildew resistance conferred by interspecific grape (V. vinifera L. × V. amurensis Rupr.) crossing	10.1016/j.scienta.2018.09.045
Powdery mildew resistance	VIT_18s0075g00660	chr18	22242980	22255715	Quantitative trait loci affecting pathogen resistance and ripening of grapevines	10.1007/s00438-016-1200-5
Powdery mildew resistance	VIT_18s0075g00710	chr18	22395058	22396182	Quantitative trait loci affecting pathogen resistance and ripening of grapevines	10.1007/s00438-016-1200-5
Powdery mildew resistance	VIT_18s0075g00790	chr18	22489207	22492876	Quantitative trait loci affecting pathogen resistance and ripening of grapevines	10.1007/s00438-016-1200-5
Powdery mildew resistance	MrRGA1	chr18	23148797	23151705	Genetic dissection of a TIR-NB-LRR locus from the wild North American grapevine species Muscadinia rotundifolia identifies paralogous genes conferring resistance to major fungal and oomycete pathogens in cultivated grapevine	10.1111/tpj.12327
Root phylloxera resistance	LOC100262935	chrUn	40885798	40887987	SNPs Associated with Foliar Phylloxera Tolerance in Hybrid Grape Populations Carrying Introgression from Muscadinia	10.3390/plants10061215
Root phylloxera resistance	LOC100267035	chr7	12052098	12070386	SNPs Associated with Foliar Phylloxera Tolerance in Hybrid Grape Populations Carrying Introgression from Muscadinia	10.3390/plants10061215
Root phylloxera resistance	LOC100250982	chr7	14352284	14362050	SNPs Associated with Foliar Phylloxera Tolerance in Hybrid Grape Populations Carrying Introgression from Muscadinia	10.3390/plants10061215
Root phylloxera resistance	LOC100243094	chr8	14213958	14227219	SNPs Associated with Foliar Phylloxera Tolerance in Hybrid Grape Populations Carrying Introgression from Muscadinia	10.3390/plants10061215
Root phylloxera resistance	LOC100243094	chr8	14213958	14227219	SNPs Associated with Foliar Phylloxera Tolerance in Hybrid Grape Populations Carrying Introgression from Muscadinia	10.3390/plants10061215
Root phylloxera resistance	LOC100261896	chr13	21208558	21213010	SNPs Associated with Foliar Phylloxera Tolerance in Hybrid Grape Populations Carrying Introgression from Muscadinia	10.3390/plants10061215
Root phylloxera resistance	LOC104882551	chr18	10508789	10514133	SNPs Associated with Foliar Phylloxera Tolerance in Hybrid Grape Populations Carrying Introgression from Muscadinia	10.3390/plants10061215
Root phylloxera resistance	LOC104882551	chr18	10508789	10514133	SNPs Associated with Foliar Phylloxera Tolerance in Hybrid Grape Populations Carrying Introgression from Muscadinia	10.3390/plants10061215
White rot resistance	VIT_14s0030g00140	chr14	3821739	3838825	High-Density Genetic Linkage Map Construction and White Rot Resistance Quantitative Trait Loci Mapping for Genus Vitis Based on Restriction Site-Associated DNA Sequencing	10.1094/phyto-12-19-0480-r
Anthocyanin acylation	LOC104878940	chr3	15476934	15478198	The Genetic Basis of Anthocyanin Acylation in North American Grapes (Vitis spp.)	10.3390/genes12121962
Anthocyanin acylation	LOC100251354	chr3	15480490	15481800	The Genetic Basis of Anthocyanin Acylation in North American Grapes (Vitis spp.)	10.3390/genes12121962
Anthocyanin acylation	LOC104878920	chr3	16023816	16025522	The Genetic Basis of Anthocyanin Acylation in North American Grapes (Vitis spp.)	10.3390/genes12121962
Anthocyanin colour	VIT_02s0033g01190	chr2	16565462	16578103	Selection of candidate genes controlling veraison time in grapevine through integration of meta-QTL and transcriptomic data	10.1186/s12864-019-6124-0
Anthocyanin colour	VIT_02s0087g00390	chr2	17687559	17713402	Selection of candidate genes controlling veraison time in grapevine through integration of meta-QTL and transcriptomic data	10.1186/s12864-019-6124-0
Anthocyanin content	VIT_01s0010g03460	chr1	20795340	20819228	New candidate genes for the fine regulation of the colour of grapes	10.1093/jxb/erv159
Anthocyanin content	VIT_01s0010g03470	chr1	20819229	20822809	New candidate genes for the fine regulation of the colour of grapes	10.1093/jxb/erv159
Anthocyanin content	VIT_01s0010g03490	chr1	20828338	20830656	New candidate genes for the fine regulation of the colour of grapes	10.1093/jxb/erv159
Anthocyanin content	VIT_01s0010g03510	chr1	20850068	20852679	New candidate genes for the fine regulation of the colour of grapes	10.1093/jxb/erv159
Anthocyanin content	VIT_01s0026g01340	chr1	10305328	10306987	New candidate genes for the fine regulation of the colour of grapes	10.1093/jxb/erv159
Anthocyanin content	VIT_01s0026g01370	chr1	10326001	10326508	New candidate genes for the fine regulation of the colour of grapes	10.1093/jxb/erv159
Anthocyanin content	VIT_01s0026g02400	chr1	11974881	11975881	New candidate genes for the fine regulation of the colour of grapes	10.1093/jxb/erv159
Anthocyanin content	VIT_01s0026g02590	chr1	12220359	12221062	New candidate genes for the fine regulation of the colour of grapes	10.1093/jxb/erv159
Anthocyanin content	VIT_02s0012g00630	chr2	6527103	6528238	New quantitative trait locus (QTLs) and candidate genes associated with the grape berry color trait identified based on a high-density genetic map	10.1186/s12870-020-02517-x
Anthocyanin content	VIT_02s0012g01040	chr2	7005697	7010917	New quantitative trait locus (QTLs) and candidate genes associated with the grape berry color trait identified based on a high-density genetic map	10.1186/s12870-020-02517-x
Anthocyanin content	VIT_02s0012g01320	chr2	7426524	7429017	New quantitative trait locus (QTLs) and candidate genes associated with the grape berry color trait identified based on a high-density genetic map	10.1186/s12870-020-02517-x
Anthocyanin content	VIT_02s0033g00370	chr2	14163373	14163753	New candidate genes for the fine regulation of the colour of grapes	10.1093/jxb/erv159
Anthocyanin content	VIT_02s0033g00380	chr2	14179439	14179684	New candidate genes for the fine regulation of the colour of grapes	10.1093/jxb/erv159
Anthocyanin content	VIT_02s0033g00390	chr2	14179728	14180733	New quantitative trait locus (QTLs) and candidate genes associated with the grape berry color trait identified based on a high-density genetic map	10.1186/s12870-020-02517-x
Anthocyanin content	VIT_02s0033g00390	chr2	14179728	14180733	New quantitative trait locus (QTLs) and candidate genes associated with the grape berry color trait identified based on a high-density genetic map	10.1186/s12870-020-02517-x
Anthocyanin content	VIT_02s0033g00390	chr2	14179728	14180733	New quantitative trait locus (QTLs) and candidate genes associated with the grape berry color trait identified based on a high-density genetic map	10.1186/s12870-020-02517-x
Anthocyanin content	VIT_02s0033g00410	chr2	14239584	14240983	New quantitative trait locus (QTLs) and candidate genes associated with the grape berry color trait identified based on a high-density genetic map	10.1186/s12870-020-02517-x
Anthocyanin content	VIT_02s0033g00410	chr2	14239584	14240983	New quantitative trait locus (QTLs) and candidate genes associated with the grape berry color trait identified based on a high-density genetic map	10.1186/s12870-020-02517-x
Anthocyanin content	VIT_02s0033g00410	chr2	14239584	14240983	New quantitative trait locus (QTLs) and candidate genes associated with the grape berry color trait identified based on a high-density genetic map	10.1186/s12870-020-02517-x
Anthocyanin content	VIT_02s0033g00410	chr2	14239584	14240983	New quantitative trait locus (QTLs) and candidate genes associated with the grape berry color trait identified based on a high-density genetic map	10.1186/s12870-020-02517-x
Anthocyanin content	VIT_02s0033g00430	chr2	14280776	14281843	New candidate genes for the fine regulation of the colour of grapes	10.1093/jxb/erv159
Anthocyanin content	VIT_02s0033g00440	chr2	14288038	14289093	New candidate genes for the fine regulation of the colour of grapes	10.1093/jxb/erv159
Anthocyanin content	VIT_02s0033g00450	chr2	14308288	14309480	New candidate genes for the fine regulation of the colour of grapes	10.1093/jxb/erv159
Anthocyanin content	VIT_02s0033g01380	chr2	16899930	16901840	New candidate genes for the fine regulation of the colour of grapes	10.1093/jxb/erv159
Anthocyanin content	VIT_02s0087g00100	chr2	17221214	17236175	New candidate genes for the fine regulation of the colour of grapes	10.1093/jxb/erv159
Anthocyanin content	VIT_02s0154g00400	chr2	5201571	5204960	New quantitative trait locus (QTLs) and candidate genes associated with the grape berry color trait identified based on a high-density genetic map	10.1186/s12870-020-02517-x
Anthocyanin content	VIT_03s0063g00860	chr3	4314917	4317811	New candidate genes for the fine regulation of the colour of grapes	10.1093/jxb/erv159
Anthocyanin content	VIT_03s0091g00040	chr3	6338109	6339850	New candidate genes for the fine regulation of the colour of grapes	10.1093/jxb/erv159
Anthocyanin content	VIT_03s0180g00200	chr3	6124465	6126202	New candidate genes for the fine regulation of the colour of grapes	10.1093/jxb/erv159
Anthocyanin content	VIT_03s0180g00260	chr3	6212056	6214262	New candidate genes for the fine regulation of the colour of grapes	10.1093/jxb/erv159
Anthocyanin content	VIT_03s0180g00320	chr3	6281986	6283705	New candidate genes for the fine regulation of the colour of grapes	10.1093/jxb/erv159
Anthocyanin content	LOC104879018	chr4	4716002	4719745	Prioritization of vigor QTL-associated genes for future genome-directed Vitis breeding	10.48162/rev.39.036
Anthocyanin content	VIT_04s0023g01100	chr4	17529606	17530608	New candidate genes for the fine regulation of the colour of grapes	10.1093/jxb/erv159
Anthocyanin content	VIT_04s0023g03370	chr4	19929438	19931447	New candidate genes for the fine regulation of the colour of grapes	10.1093/jxb/erv159
Anthocyanin content	VIT_04s0023g03600	chr4	20125187	20128606	New candidate genes for the fine regulation of the colour of grapes	10.1093/jxb/erv159
Anthocyanin content	VIT_04s0079g00410	chr4	10884768	10889232	New quantitative trait locus (QTLs) and candidate genes associated with the grape berry color trait identified based on a high-density genetic map	10.1186/s12870-020-02517-x
Anthocyanin content	VIT_04s0079g00690	chr4	11504521	11507410	New quantitative trait locus (QTLs) and candidate genes associated with the grape berry color trait identified based on a high-density genetic map	10.1186/s12870-020-02517-x
Anthocyanin content	VIT_05s0020g00730	chr5	2592531	2597583	New candidate genes for the fine regulation of the colour of grapes	10.1093/jxb/erv159
Anthocyanin content	VIT_05s0020g01090	chr5	2859852	2863827	New candidate genes for the fine regulation of the colour of grapes	10.1093/jxb/erv159
Anthocyanin content	VIT_06s0004g03160	chr6	3914071	3919220	New quantitative trait locus (QTLs) and candidate genes associated with the grape berry color trait identified based on a high-density genetic map	10.1186/s12870-020-02517-x
Anthocyanin content	VIT_06s0009g01920	chr6	14131562	14133004	New candidate genes for the fine regulation of the colour of grapes	10.1093/jxb/erv159
Anthocyanin content	VIT_06s0009g02830	chr6	15714613	15715979	New candidate genes for the fine regulation of the colour of grapes	10.1093/jxb/erv159
Anthocyanin content	VIT_06s0009g02840	chr6	15718264	15720492	New candidate genes for the fine regulation of the colour of grapes	10.1093/jxb/erv159
Anthocyanin content	VIT_06s0009g02910	chr6	15950229	15950823	New candidate genes for the fine regulation of the colour of grapes	10.1093/jxb/erv159
Anthocyanin content	VIT_06s0009g03010	chr6	16048722	16050400	New candidate genes for the fine regulation of the colour of grapes	10.1093/jxb/erv159
Anthocyanin content	VIT_06s0061g00040	chr6	17247032	17256331	New candidate genes for the fine regulation of the colour of grapes	10.1093/jxb/erv159
Anthocyanin content	VIT_07s0005g04680	chr7	7912161	7916785	New candidate genes for the fine regulation of the colour of grapes	10.1093/jxb/erv159
Anthocyanin content	VIT_07s0005g04890	chr7	8141027	8142187	New candidate genes for the fine regulation of the colour of grapes	10.1093/jxb/erv159
Anthocyanin content	VIT_08s0007g02030	chr8	16097325	16102211	New candidate genes for the fine regulation of the colour of grapes	10.1093/jxb/erv159
Anthocyanin content	VIT_08s0007g02920	chr8	16997131	16999888	New candidate genes for the fine regulation of the colour of grapes	10.1093/jxb/erv159
Anthocyanin content	VIT_08s0007g03560	chr8	17487850	17490505	New candidate genes for the fine regulation of the colour of grapes	10.1093/jxb/erv159
Anthocyanin content	VIT_08s0007g03570	chr8	17491530	17497849	New candidate genes for the fine regulation of the colour of grapes	10.1093/jxb/erv159
Anthocyanin content	VIT_08s0007g05050	chr8	18961894	18973771	New candidate genes for the fine regulation of the colour of grapes	10.1093/jxb/erv159
Anthocyanin content	VIT_08s0040g00780	chr8	11733238	11736656	New candidate genes for the fine regulation of the colour of grapes	10.1093/jxb/erv159
Anthocyanin content	VIT_08s0040g01040	chr8	12066763	12073699	New candidate genes for the fine regulation of the colour of grapes	10.1093/jxb/erv159
Anthocyanin content	VIT_08s0040g01060	chr8	12093772	12096141	New candidate genes for the fine regulation of the colour of grapes	10.1093/jxb/erv159
Anthocyanin content	VIT_08s0040g01110	chr8	12127838	12130203	New candidate genes for the fine regulation of the colour of grapes	10.1093/jxb/erv159
Anthocyanin content	VIT_08s0040g01710	chr8	12827409	12830628	New candidate genes for the fine regulation of the colour of grapes	10.1093/jxb/erv159
Anthocyanin content	VIT_08s0040g02830	chr8	13891364	13899537	New candidate genes for the fine regulation of the colour of grapes	10.1093/jxb/erv159
Anthocyanin content	VIT_08s0040g03040	chr8	14006864	14009910	New candidate genes for the fine regulation of the colour of grapes	10.1093/jxb/erv159
Anthocyanin content	VIT_08s0040g03070	chr8	14032353	14039623	New candidate genes for the fine regulation of the colour of grapes	10.1093/jxb/erv159
Anthocyanin content	VIT_09s0018g00240	chr9	16094011	16097446	New candidate genes for the fine regulation of the colour of grapes	10.1093/jxb/erv159
Anthocyanin content	VIT_10s0003g00050	chr10	1345902	1349046	New candidate genes for the fine regulation of the colour of grapes	10.1093/jxb/erv159
Anthocyanin content	VIT_10s0003g01420	chr10	2803127	2807265	New candidate genes for the fine regulation of the colour of grapes	10.1093/jxb/erv159
Anthocyanin content	VIT_10s0003g01770	chr10	3229044	3233829	New candidate genes for the fine regulation of the colour of grapes	10.1093/jxb/erv159
Anthocyanin content	VIT_10s0003g03330	chr10	5531471	5533174	New candidate genes for the fine regulation of the colour of grapes	10.1093/jxb/erv159
Anthocyanin content	VIT_10s0003g03470	chr10	5809653	5810541	New candidate genes for the fine regulation of the colour of grapes	10.1093/jxb/erv159
Anthocyanin content	VIT_10s0003g03790	chr10	6455939	6457744	New candidate genes for the fine regulation of the colour of grapes	10.1093/jxb/erv159
Anthocyanin content	VIT_10s0003g04180	chr10	7091234	7098370	New candidate genes for the fine regulation of the colour of grapes	10.1093/jxb/erv159
Anthocyanin content	VIT_10s0116g01200	chr10	618579	621577	New candidate genes for the fine regulation of the colour of grapes	10.1093/jxb/erv159
Anthocyanin content	VIT_10s0405g00040	chr10	1242431	1244597	New candidate genes for the fine regulation of the colour of grapes	10.1093/jxb/erv159
Anthocyanin content	VIT_11s0016g01300	chr11	1044122	1046027	New candidate genes for the fine regulation of the colour of grapes	10.1093/jxb/erv159
Anthocyanin content	VIT_11s0016g01320	chr11	1065251	1067240	New candidate genes for the fine regulation of the colour of grapes	10.1093/jxb/erv159
Anthocyanin content	VIT_11s0016g01890	chr11	1530093	1543222	New quantitative trait locus (QTLs) and candidate genes associated with the grape berry color trait identified based on a high-density genetic map	10.1186/s12870-020-02517-x
Anthocyanin content	VIT_11s0016g02070	chr11	1657818	1661101	New quantitative trait locus (QTLs) and candidate genes associated with the grape berry color trait identified based on a high-density genetic map	10.1186/s12870-020-02517-x
Anthocyanin content	VIT_11s0016g02410	chr11	1947972	1950893	New quantitative trait locus (QTLs) and candidate genes associated with the grape berry color trait identified based on a high-density genetic map	10.1186/s12870-020-02517-x
Anthocyanin content	VIT_11s0016g03080	chr11	2477699	2481894	New candidate genes for the fine regulation of the colour of grapes	10.1093/jxb/erv159
Anthocyanin content	VIT_12s0028g03270	chr12	4004229	4005132	New candidate genes for the fine regulation of the colour of grapes	10.1093/jxb/erv159
Anthocyanin content	VIT_12s0057g00420	chr12	9022685	9025772	New candidate genes for the fine regulation of the colour of grapes	10.1093/jxb/erv159
Anthocyanin content	VIT_12s0057g00520	chr12	9088237	9092680	New candidate genes for the fine regulation of the colour of grapes	10.1093/jxb/erv159
Anthocyanin content	VIT_12s0059g00750	chr12	5561097	5566862	New candidate genes for the fine regulation of the colour of grapes	10.1093/jxb/erv159
Anthocyanin content	VIT_12s0134g00450	chr12	8077193	8081235	New candidate genes for the fine regulation of the colour of grapes	10.1093/jxb/erv159
Anthocyanin content	VIT_12s0134g00580	chr12	8202831	8204357	New candidate genes for the fine regulation of the colour of grapes	10.1093/jxb/erv159
Anthocyanin content	VIT_12s0134g00590	chr12	8209311	8210764	New candidate genes for the fine regulation of the colour of grapes	10.1093/jxb/erv159
Anthocyanin content	VIT_12s0134g00600	chr12	8221312	8221861	New candidate genes for the fine regulation of the colour of grapes	10.1093/jxb/erv159
Anthocyanin content	VIT_12s0134g00620	chr12	8230907	8231473	New candidate genes for the fine regulation of the colour of grapes	10.1093/jxb/erv159
Anthocyanin content	VIT_12s0134g00630	chr12	8234819	8235844	New candidate genes for the fine regulation of the colour of grapes	10.1093/jxb/erv159
Anthocyanin content	VIT_12s0134g00640	chr12	8255866	8262298	New candidate genes for the fine regulation of the colour of grapes	10.1093/jxb/erv159
Anthocyanin content	VIT_12s0134g00650	chr12	8266669	8268169	New candidate genes for the fine regulation of the colour of grapes	10.1093/jxb/erv159
Anthocyanin content	VIT_12s0134g00660	chr12	8271235	8273011	New candidate genes for the fine regulation of the colour of grapes	10.1093/jxb/erv159
Anthocyanin content	VIT_12s0134g00670	chr12	8295315	8296820	New candidate genes for the fine regulation of the colour of grapes	10.1093/jxb/erv159
Anthocyanin content	VIT_17s0000g05050	chr17	5527654	5529076	New candidate genes for the fine regulation of the colour of grapes	10.1093/jxb/erv159
Anthocyanin content	VIT_17s0000g06190	chr17	6753975	6756443	New candidate genes for the fine regulation of the colour of grapes	10.1093/jxb/erv159
Anthocyanin content	VIT_17s0000g07200	chr17	8011519	8014480	New quantitative trait locus (QTLs) and candidate genes associated with the grape berry color trait identified based on a high-density genetic map	10.1186/s12870-020-02517-x
Anthocyanin content	VIT_17s0000g07210	chr17	8036250	8037753	New candidate genes for the fine regulation of the colour of grapes	10.1093/jxb/erv159
Anthocyanin content	VIT_17s0000g07300	chr17	8166195	8174024	New quantitative trait locus (QTLs) and candidate genes associated with the grape berry color trait identified based on a high-density genetic map	10.1186/s12870-020-02517-x
Anthocyanin content	VIT_17s0000g07510	chr17	8454270	8456465	New quantitative trait locus (QTLs) and candidate genes associated with the grape berry color trait identified based on a high-density genetic map	10.1186/s12870-020-02517-x
Anthocyanin content	VIT_17s0000g07560	chr17	8553232	8556591	New candidate genes for the fine regulation of the colour of grapes	10.1093/jxb/erv159
Anthocyanin content	VIT_17s0000g07820	chr17	8783483	8786513	New quantitative trait locus (QTLs) and candidate genes associated with the grape berry color trait identified based on a high-density genetic map	10.1186/s12870-020-02517-x
Anthocyanin content	VIT_17s0000g08150	chr17	9199190	9201483	New quantitative trait locus (QTLs) and candidate genes associated with the grape berry color trait identified based on a high-density genetic map	10.1186/s12870-020-02517-x
Anthocyanin content	VIT_17s0000g09080	chr17	10649853	10651922	New quantitative trait locus (QTLs) and candidate genes associated with the grape berry color trait identified based on a high-density genetic map	10.1186/s12870-020-02517-x
Anthocyanin content	VIT_18s0041g00710	chr18	25251228	25252798	New candidate genes for the fine regulation of the colour of grapes	10.1093/jxb/erv159
Anthocyanin content	VIT_18s0041g00740	chr18	25261198	25262924	New candidate genes for the fine regulation of the colour of grapes	10.1093/jxb/erv159
Anthocyanin content	VIT_18s0041g00840	chr18	25334386	25335895	New candidate genes for the fine regulation of the colour of grapes	10.1093/jxb/erv159
Anthocyanin content	VIT_18s0041g00950	chr18	25452274	25453819	New candidate genes for the fine regulation of the colour of grapes	10.1093/jxb/erv159
Anthocyanin content	VIT_18s0072g00160	chr18	19199384	19202595	New candidate genes for the fine regulation of the colour of grapes	10.1093/jxb/erv159
Anthocyanin content	VIT_18s0072g00990	chr18	20438145	20441841	New candidate genes for the fine regulation of the colour of grapes	10.1093/jxb/erv159
Anthocyanin content	VIT_19s0014g04650	chr19	4955233	4956288	New candidate genes for the fine regulation of the colour of grapes	10.1093/jxb/erv159
Anthocyanin content	VIT_19s0015g00010	chr19	7926080	7935919	New candidate genes for the fine regulation of the colour of grapes	10.1093/jxb/erv159
Anthocyanin content	VIT_19s0015g00040	chr19	7967807	7973375	New candidate genes for the fine regulation of the colour of grapes	10.1093/jxb/erv159
Anthocyanin content	VIT_19s0015g00050	chr19	7976883	7983555	New candidate genes for the fine regulation of the colour of grapes	10.1093/jxb/erv159
Anthocyanin methylation	GSVIVT01010468001	chr1	20828171	20830796	Genetic mechanisms underlying the methylation level of anthocyanins in grape (Vitis vinifera L.)	10.1186/1471-2229-11-179
Anthocyanin methylation	GSVIVT01010469001	chr1	20835862	20852573	Genetic mechanisms underlying the methylation level of anthocyanins in grape (Vitis vinifera L.)	10.1186/1471-2229-11-179
Diglucoside anthocyanin	Vitvi09g00582	chr9	6522419	6523811	Berry Anthocyanin, Acid, and Volatile Trait Analyses in a Grapevine-Interspecific F2 Population Using an Integrated GBS and rhAmpSeq Genetic Map	10.3390/plants11050696
Flavonoid biosynthesis	VIT_07s0005g01450	chr7	3987031	3988120	The grapevine VvibZIPC22 transcription factor is involved in the regulation of flavonoid biosynthesis	10.1093/jxb/erw181
Flavonol and anthocyanin content	VIT_01s0010g01680	chr1	18012061	18021898	Regulation of flavonol content and composition in (SyrahxPinot Noir) mature grapes: integration of transcriptional profiling and metabolic quantitative trait locus analyses	10.1093/jxb/erv243
Flavonol and anthocyanin content	VIT_01s0010g03460	chr1	20795340	20819228	New candidate genes for the fine regulation of the colour of grapes	10.1093/jxb/erv159
Flavonol and anthocyanin content	VIT_01s0010g03470	chr1	20819229	20822809	New candidate genes for the fine regulation of the colour of grapes	10.1093/jxb/erv159
Flavonol and anthocyanin content	VIT_01s0010g03490	chr1	20828338	20830656	New candidate genes for the fine regulation of the colour of grapes	10.1093/jxb/erv159
Flavonol and anthocyanin content	VIT_01s0010g03510	chr1	20850068	20852679	New candidate genes for the fine regulation of the colour of grapes	10.1093/jxb/erv159
Flavonol and anthocyanin content	VIT_01s0010g03930	chr1	21459750	21461621	Regulation of flavonol content and composition in (SyrahxPinot Noir) mature grapes: integration of transcriptional profiling and metabolic quantitative trait locus analyses	10.1093/jxb/erv243
Flavonol and anthocyanin content	VIT_01s0026g01340	chr1	10305328	10306987	New candidate genes for the fine regulation of the colour of grapes	10.1093/jxb/erv159
Flavonol and anthocyanin content	VIT_01s0026g01370	chr1	10326001	10326508	New candidate genes for the fine regulation of the colour of grapes	10.1093/jxb/erv159
Flavonol and anthocyanin content	VIT_01s0026g01380	chr1	10347162	10348433	Regulation of flavonol content and composition in (SyrahxPinot Noir) mature grapes: integration of transcriptional profiling and metabolic quantitative trait locus analyses	10.1093/jxb/erv243
Flavonol and anthocyanin content	VIT_01s0026g01790	chr1	11028099	11033912	Regulation of flavonol content and composition in (SyrahxPinot Noir) mature grapes: integration of transcriptional profiling and metabolic quantitative trait locus analyses	10.1093/jxb/erv243
Flavonol and anthocyanin content	VIT_01s0026g02370	chr1	11948164	11949128	Regulation of flavonol content and composition in (SyrahxPinot Noir) mature grapes: integration of transcriptional profiling and metabolic quantitative trait locus analyses	10.1093/jxb/erv243
Flavonol and anthocyanin content	VIT_01s0026g02390	chr1	11957503	11958436	Regulation of flavonol content and composition in (SyrahxPinot Noir) mature grapes: integration of transcriptional profiling and metabolic quantitative trait locus analyses	10.1093/jxb/erv243
Flavonol and anthocyanin content	VIT_01s0026g02400	chr1	11974881	11975881	New candidate genes for the fine regulation of the colour of grapes	10.1093/jxb/erv159
Flavonol and anthocyanin content	VIT_01s0026g02620	chr1	12259928	12262090	Regulation of flavonol content and composition in (SyrahxPinot Noir) mature grapes: integration of transcriptional profiling and metabolic quantitative trait locus analyses	10.1093/jxb/erv243
Flavonol and anthocyanin content	VIT_01s0146g00480	chr1	22327987	22331325	Regulation of flavonol content and composition in (SyrahxPinot Noir) mature grapes: integration of transcriptional profiling and metabolic quantitative trait locus analyses	10.1093/jxb/erv243
Flavonol and anthocyanin content	VIT_01s0150g00300	chr1	22706262	22709356	Regulation of flavonol content and composition in (SyrahxPinot Noir) mature grapes: integration of transcriptional profiling and metabolic quantitative trait locus analyses	10.1093/jxb/erv243
Flavonol and anthocyanin content	VIT_02s0033g00370	chr2	14163373	14163753	New candidate genes for the fine regulation of the colour of grapes	10.1093/jxb/erv159
Flavonol and anthocyanin content	VIT_02s0033g00380	chr2	14179439	14179684	New candidate genes for the fine regulation of the colour of grapes	10.1093/jxb/erv159
Flavonol and anthocyanin content	VIT_02s0033g00390	chr2	14179728	14180733	New quantitative trait locus (QTLs) and candidate genes associated with the grape berry color trait identified based on a high-density genetic map	10.1186/s12870-020-02517-x
Flavonol and anthocyanin content	VIT_02s0033g00410	chr2	14239584	14240983	New quantitative trait locus (QTLs) and candidate genes associated with the grape berry color trait identified based on a high-density genetic map	10.1186/s12870-020-02517-x
Flavonol and anthocyanin content	VIT_02s0033g00430	chr2	14280776	14281843	New candidate genes for the fine regulation of the colour of grapes	10.1093/jxb/erv159
Flavonol and anthocyanin content	VIT_02s0033g00440	chr2	14288038	14289093	New candidate genes for the fine regulation of the colour of grapes	10.1093/jxb/erv159
Flavonol and anthocyanin content	VIT_02s0033g00450	chr2	14308288	14309480	New candidate genes for the fine regulation of the colour of grapes	10.1093/jxb/erv159
Flavonol and anthocyanin content	VIT_02s0033g01380	chr2	16899930	16901840	New candidate genes for the fine regulation of the colour of grapes	10.1093/jxb/erv159
Flavonol and anthocyanin content	VIT_02s0087g00710	chr2	18248487	18251696	Regulation of flavonol content and composition in (SyrahxPinot Noir) mature grapes: integration of transcriptional profiling and metabolic quantitative trait locus analyses	10.1093/jxb/erv243
Flavonol and anthocyanin content	VIT_05s0020g00860	chr5	2694321	2698072	Regulation of flavonol content and composition in (SyrahxPinot Noir) mature grapes: integration of transcriptional profiling and metabolic quantitative trait locus analyses	10.1093/jxb/erv243
Flavonol and anthocyanin content	VIT_05s0020g01090	chr5	2859852	2863827	New candidate genes for the fine regulation of the colour of grapes	10.1093/jxb/erv159
Flavonol and anthocyanin content	VIT_05s0077g01140	chr5	878161	879142	Regulation of flavonol content and composition in (SyrahxPinot Noir) mature grapes: integration of transcriptional profiling and metabolic quantitative trait locus analyses	10.1093/jxb/erv243
Flavonol and anthocyanin content	VIT_05s0077g01150	chr5	894812	896133	Regulation of flavonol content and composition in (SyrahxPinot Noir) mature grapes: integration of transcriptional profiling and metabolic quantitative trait locus analyses	10.1093/jxb/erv243
Flavonol and anthocyanin content	VIT_05s0077g01530	chr5	1231861	1232983	Regulation of flavonol content and composition in (SyrahxPinot Noir) mature grapes: integration of transcriptional profiling and metabolic quantitative trait locus analyses	10.1093/jxb/erv243
Flavonol and anthocyanin content	VIT_05s0077g01560	chr5	1246609	1247868	Regulation of flavonol content and composition in (SyrahxPinot Noir) mature grapes: integration of transcriptional profiling and metabolic quantitative trait locus analyses	10.1093/jxb/erv243
Flavonol and anthocyanin content	VIT_05s0077g01580	chr5	1263801	1264645	Regulation of flavonol content and composition in (SyrahxPinot Noir) mature grapes: integration of transcriptional profiling and metabolic quantitative trait locus analyses	10.1093/jxb/erv243
Flavonol and anthocyanin content	VIT_06s0009g01810	chr6	13866516	13870978	Regulation of flavonol content and composition in (SyrahxPinot Noir) mature grapes: integration of transcriptional profiling and metabolic quantitative trait locus analyses	10.1093/jxb/erv243
Flavonol and anthocyanin content	VIT_06s0009g02830	chr6	15714613	15715979	New candidate genes for the fine regulation of the colour of grapes	10.1093/jxb/erv159
Flavonol and anthocyanin content	VIT_06s0009g02920	chr6	15956471	15958523	Regulation of flavonol content and composition in (SyrahxPinot Noir) mature grapes: integration of transcriptional profiling and metabolic quantitative trait locus analyses	10.1093/jxb/erv243
Flavonol and anthocyanin content	VIT_06s0009g03000	chr6	16048244	16048721	Regulation of flavonol content and composition in (SyrahxPinot Noir) mature grapes: integration of transcriptional profiling and metabolic quantitative trait locus analyses	10.1093/jxb/erv243
Flavonol and anthocyanin content	VIT_06s0009g03010	chr6	16048722	16050400	New candidate genes for the fine regulation of the colour of grapes	10.1093/jxb/erv159
Flavonol and anthocyanin content	VIT_06s0009g03110	chr6	16228524	16230965	Regulation of flavonol content and composition in (SyrahxPinot Noir) mature grapes: integration of transcriptional profiling and metabolic quantitative trait locus analyses	10.1093/jxb/erv243
Flavonol and anthocyanin content	VIT_10s0003g01600	chr10	3008584	3010705	Regulation of flavonol content and composition in (SyrahxPinot Noir) mature grapes: integration of transcriptional profiling and metabolic quantitative trait locus analyses	10.1093/jxb/erv243
Flavonol and anthocyanin content	VIT_10s0003g01900	chr10	3402601	3422434	Regulation of flavonol content and composition in (SyrahxPinot Noir) mature grapes: integration of transcriptional profiling and metabolic quantitative trait locus analyses	10.1093/jxb/erv243
Flavonol and anthocyanin content	VIT_10s0003g01960	chr10	3527278	3551399	Regulation of flavonol content and composition in (SyrahxPinot Noir) mature grapes: integration of transcriptional profiling and metabolic quantitative trait locus analyses	10.1093/jxb/erv243
Flavonol and anthocyanin content	VIT_10s0003g02450	chr10	4380185	4382485	Regulation of flavonol content and composition in (SyrahxPinot Noir) mature grapes: integration of transcriptional profiling and metabolic quantitative trait locus analyses	10.1093/jxb/erv243
Flavonol and anthocyanin content	VIT_10s0003g02880	chr10	4955471	5015536	Regulation of flavonol content and composition in (SyrahxPinot Noir) mature grapes: integration of transcriptional profiling and metabolic quantitative trait locus analyses	10.1093/jxb/erv243
Flavonol and anthocyanin content	VIT_10s0003g02890	chr10	5003044	5015535	Regulation of flavonol content and composition in (SyrahxPinot Noir) mature grapes: integration of transcriptional profiling and metabolic quantitative trait locus analyses	10.1093/jxb/erv243
Flavonol and anthocyanin content	VIT_10s0003g03790	chr10	6455939	6457744	New candidate genes for the fine regulation of the colour of grapes	10.1093/jxb/erv159
Flavonol and anthocyanin content	VIT_11s0016g02600	chr11	2084448	2092000	Regulation of flavonol content and composition in (SyrahxPinot Noir) mature grapes: integration of transcriptional profiling and metabolic quantitative trait locus analyses	10.1093/jxb/erv243
Flavonol and anthocyanin content	VIT_11s0016g03400	chr11	2758900	2763606	Regulation of flavonol content and composition in (SyrahxPinot Noir) mature grapes: integration of transcriptional profiling and metabolic quantitative trait locus analyses	10.1093/jxb/erv243
Flavonol and anthocyanin content	VIT_11s0016g03640	chr11	2971723	2974930	Regulation of flavonol content and composition in (SyrahxPinot Noir) mature grapes: integration of transcriptional profiling and metabolic quantitative trait locus analyses	10.1093/jxb/erv243
Flavonol and anthocyanin content	VIT_12s0028g01740	chr12	2373356	2379495	Regulation of flavonol content and composition in (SyrahxPinot Noir) mature grapes: integration of transcriptional profiling and metabolic quantitative trait locus analyses	10.1093/jxb/erv243
Flavonol and anthocyanin content	VIT_12s0028g01970	chr12	2619707	2629882	Regulation of flavonol content and composition in (SyrahxPinot Noir) mature grapes: integration of transcriptional profiling and metabolic quantitative trait locus analyses	10.1093/jxb/erv243
Flavonol and anthocyanin content	VIT_12s0028g02350	chr12	3099753	3102499	Regulation of flavonol content and composition in (SyrahxPinot Noir) mature grapes: integration of transcriptional profiling and metabolic quantitative trait locus analyses	10.1093/jxb/erv243
Flavonol and anthocyanin content	VIT_12s0028g03060	chr12	3803747	3807992	Regulation of flavonol content and composition in (SyrahxPinot Noir) mature grapes: integration of transcriptional profiling and metabolic quantitative trait locus analyses	10.1093/jxb/erv243
Flavonol and anthocyanin content	VIT_12s0028g03100	chr12	3879245	3882929	Regulation of flavonol content and composition in (SyrahxPinot Noir) mature grapes: integration of transcriptional profiling and metabolic quantitative trait locus analyses	10.1093/jxb/erv243
Flavonol and anthocyanin content	VIT_12s0028g03350	chr12	4108169	4110257	Regulation of flavonol content and composition in (SyrahxPinot Noir) mature grapes: integration of transcriptional profiling and metabolic quantitative trait locus analyses	10.1093/jxb/erv243
Flavonol and anthocyanin content	VIT_12s0028g03920	chr12	4758773	4762051	Regulation of flavonol content and composition in (SyrahxPinot Noir) mature grapes: integration of transcriptional profiling and metabolic quantitative trait locus analyses	10.1093/jxb/erv243
Flavonol and anthocyanin content	VIT_12s0028g03950	chr12	4833614	4837306	Regulation of flavonol content and composition in (SyrahxPinot Noir) mature grapes: integration of transcriptional profiling and metabolic quantitative trait locus analyses	10.1093/jxb/erv243
Flavonol and anthocyanin content	VIT_12s0028g03960	chr12	4845865	4847403	Regulation of flavonol content and composition in (SyrahxPinot Noir) mature grapes: integration of transcriptional profiling and metabolic quantitative trait locus analyses	10.1093/jxb/erv243
Flavonol and anthocyanin content	VIT_12s0028g03990	chr12	4858054	4869707	Regulation of flavonol content and composition in (SyrahxPinot Noir) mature grapes: integration of transcriptional profiling and metabolic quantitative trait locus analyses	10.1093/jxb/erv243
Flavonol and anthocyanin content	VIT_12s0028g04000	chr12	4880423	4885126	Regulation of flavonol content and composition in (SyrahxPinot Noir) mature grapes: integration of transcriptional profiling and metabolic quantitative trait locus analyses	10.1093/jxb/erv243
Flavonol and anthocyanin content	VIT_12s0028g04010	chr12	4887525	4890681	Regulation of flavonol content and composition in (SyrahxPinot Noir) mature grapes: integration of transcriptional profiling and metabolic quantitative trait locus analyses	10.1093/jxb/erv243
Flavonol and anthocyanin content	VIT_12s0028g04020	chr12	4901521	4903485	Regulation of flavonol content and composition in (SyrahxPinot Noir) mature grapes: integration of transcriptional profiling and metabolic quantitative trait locus analyses	10.1093/jxb/erv243
Flavonol and anthocyanin content	VIT_12s0028g04030	chr12	4913965	4918276	Regulation of flavonol content and composition in (SyrahxPinot Noir) mature grapes: integration of transcriptional profiling and metabolic quantitative trait locus analyses	10.1093/jxb/erv243
Flavonol and anthocyanin content	VIT_12s0028g04040	chr12	4921856	4923312	Regulation of flavonol content and composition in (SyrahxPinot Noir) mature grapes: integration of transcriptional profiling and metabolic quantitative trait locus analyses	10.1093/jxb/erv243
Flavonol and anthocyanin content	VIT_12s0059g00050	chr12	4976364	4981043	Regulation of flavonol content and composition in (SyrahxPinot Noir) mature grapes: integration of transcriptional profiling and metabolic quantitative trait locus analyses	10.1093/jxb/erv243
Flavonol and anthocyanin content	VIT_12s0059g00060	chr12	4982862	4988336	Regulation of flavonol content and composition in (SyrahxPinot Noir) mature grapes: integration of transcriptional profiling and metabolic quantitative trait locus analyses	10.1093/jxb/erv243
Flavonol and anthocyanin content	VIT_12s0059g00080	chr12	5006962	5020036	Regulation of flavonol content and composition in (SyrahxPinot Noir) mature grapes: integration of transcriptional profiling and metabolic quantitative trait locus analyses	10.1093/jxb/erv243
Flavonol and anthocyanin content	VIT_12s0059g00100	chr12	5029787	5031311	Regulation of flavonol content and composition in (SyrahxPinot Noir) mature grapes: integration of transcriptional profiling and metabolic quantitative trait locus analyses	10.1093/jxb/erv243
Flavonol and anthocyanin content	VIT_12s0059g00110	chr12	5032457	5034471	Regulation of flavonol content and composition in (SyrahxPinot Noir) mature grapes: integration of transcriptional profiling and metabolic quantitative trait locus analyses	10.1093/jxb/erv243
Flavonol and anthocyanin content	VIT_12s0059g00120	chr12	5036656	5041071	Regulation of flavonol content and composition in (SyrahxPinot Noir) mature grapes: integration of transcriptional profiling and metabolic quantitative trait locus analyses	10.1093/jxb/erv243
Flavonol and anthocyanin content	VIT_12s0059g00130	chr12	5041862	5043893	Regulation of flavonol content and composition in (SyrahxPinot Noir) mature grapes: integration of transcriptional profiling and metabolic quantitative trait locus analyses	10.1093/jxb/erv243
Flavonol and anthocyanin content	VIT_12s0059g00150	chr12	5060959	5063026	Regulation of flavonol content and composition in (SyrahxPinot Noir) mature grapes: integration of transcriptional profiling and metabolic quantitative trait locus analyses	10.1093/jxb/erv243
Flavonol and anthocyanin content	VIT_17s0000g05050	chr17	5527654	5529076	New candidate genes for the fine regulation of the colour of grapes	10.1093/jxb/erv159
Flavonol and anthocyanin content	VIT_17s0000g05550	chr17	6051880	6063502	Regulation of flavonol content and composition in (SyrahxPinot Noir) mature grapes: integration of transcriptional profiling and metabolic quantitative trait locus analyses	10.1093/jxb/erv243
Flavonol and anthocyanin content	VIT_17s0000g06190	chr17	6753975	6756443	New candidate genes for the fine regulation of the colour of grapes	10.1093/jxb/erv159
Flavonol and anthocyanin content	VIT_17s0000g06350	chr17	6885826	6887739	Regulation of flavonol content and composition in (SyrahxPinot Noir) mature grapes: integration of transcriptional profiling and metabolic quantitative trait locus analyses	10.1093/jxb/erv243
Flavonol and anthocyanin content	VIT_17s0000g06930	chr17	7609392	7613863	Regulation of flavonol content and composition in (SyrahxPinot Noir) mature grapes: integration of transcriptional profiling and metabolic quantitative trait locus analyses	10.1093/jxb/erv243
Flavonol and anthocyanin content	VIT_17s0000g07210	chr17	8036250	8037753	New candidate genes for the fine regulation of the colour of grapes	10.1093/jxb/erv159
Flavonol and anthocyanin content	VIT_17s0000g07560	chr17	8553232	8556591	New candidate genes for the fine regulation of the colour of grapes	10.1093/jxb/erv159
Flavonol and anthocyanin content	VIT_17s0000g08480	chr17	9703225	9704469	Regulation of flavonol content and composition in (SyrahxPinot Noir) mature grapes: integration of transcriptional profiling and metabolic quantitative trait locus analyses	10.1093/jxb/erv243
Flavonol and anthocyanin content	VIT_18s0072g00110	chr18	19143552	19150756	Regulation of flavonol content and composition in (SyrahxPinot Noir) mature grapes: integration of transcriptional profiling and metabolic quantitative trait locus analyses	10.1093/jxb/erv243
Flavonol and anthocyanin content	VIT_18s0072g00160	chr18	19199384	19202595	New candidate genes for the fine regulation of the colour of grapes	10.1093/jxb/erv159
Flavonol and anthocyanin content	VIT_18s0164g00090	chr18	18303806	18304424	Regulation of flavonol content and composition in (SyrahxPinot Noir) mature grapes: integration of transcriptional profiling and metabolic quantitative trait locus analyses	10.1093/jxb/erv243
Flavonol and anthocyanin content	VIT_18s0164g00110	chr18	18348879	18351627	Regulation of flavonol content and composition in (SyrahxPinot Noir) mature grapes: integration of transcriptional profiling and metabolic quantitative trait locus analyses	10.1093/jxb/erv243
Flavonol and anthocyanin content	VIT_18s0164g00170	chr18	18497239	18499925	Regulation of flavonol content and composition in (SyrahxPinot Noir) mature grapes: integration of transcriptional profiling and metabolic quantitative trait locus analyses	10.1093/jxb/erv243
Flavonol content	VIT_04s0069g00010	chr4	7856746	7860119	Regulation of flavonol content and composition in (SyrahxPinot Noir) mature grapes: integration of transcriptional profiling and metabolic quantitative trait locus analyses	10.1093/jxb/erv243
Flavonol content	VIT_04s0069g00060	chr4	7892040	7897638	Regulation of flavonol content and composition in (SyrahxPinot Noir) mature grapes: integration of transcriptional profiling and metabolic quantitative trait locus analyses	10.1093/jxb/erv243
Flavonol content	VIT_04s0069g00170	chr4	8026936	8030286	Regulation of flavonol content and composition in (SyrahxPinot Noir) mature grapes: integration of transcriptional profiling and metabolic quantitative trait locus analyses	10.1093/jxb/erv243
Flavonol content	VIT_04s0069g00200	chr4	8105891	8108222	Regulation of flavonol content and composition in (SyrahxPinot Noir) mature grapes: integration of transcriptional profiling and metabolic quantitative trait locus analyses	10.1093/jxb/erv243
Flavonol content	VIT_04s0069g00210	chr4	8108928	8110235	Regulation of flavonol content and composition in (SyrahxPinot Noir) mature grapes: integration of transcriptional profiling and metabolic quantitative trait locus analyses	10.1093/jxb/erv243
Flavonol content	VIT_04s0069g00230	chr4	8149518	8157053	Regulation of flavonol content and composition in (SyrahxPinot Noir) mature grapes: integration of transcriptional profiling and metabolic quantitative trait locus analyses	10.1093/jxb/erv243
Flavonol content	VIT_04s0069g00260	chr4	8180570	8183978	Regulation of flavonol content and composition in (SyrahxPinot Noir) mature grapes: integration of transcriptional profiling and metabolic quantitative trait locus analyses	10.1093/jxb/erv243
Flavonol content	VIT_04s0069g00270	chr4	8183979	8184920	Regulation of flavonol content and composition in (SyrahxPinot Noir) mature grapes: integration of transcriptional profiling and metabolic quantitative trait locus analyses	10.1093/jxb/erv243
Flavonol content	VIT_04s0069g00280	chr4	8186333	8199245	Regulation of flavonol content and composition in (SyrahxPinot Noir) mature grapes: integration of transcriptional profiling and metabolic quantitative trait locus analyses	10.1093/jxb/erv243
Flavonol content	VIT_04s0069g00290	chr4	8199936	8201368	Regulation of flavonol content and composition in (SyrahxPinot Noir) mature grapes: integration of transcriptional profiling and metabolic quantitative trait locus analyses	10.1093/jxb/erv243
Flavonol content	VIT_04s0069g00330	chr4	8256197	8269048	Regulation of flavonol content and composition in (SyrahxPinot Noir) mature grapes: integration of transcriptional profiling and metabolic quantitative trait locus analyses	10.1093/jxb/erv243
Flavonol content	VIT_04s0069g00380	chr4	8358445	8360989	Regulation of flavonol content and composition in (SyrahxPinot Noir) mature grapes: integration of transcriptional profiling and metabolic quantitative trait locus analyses	10.1093/jxb/erv243
Flavonol content	VIT_04s0069g00390	chr4	8361411	8364548	Regulation of flavonol content and composition in (SyrahxPinot Noir) mature grapes: integration of transcriptional profiling and metabolic quantitative trait locus analyses	10.1093/jxb/erv243
Flavonol content	VIT_04s0069g00530	chr4	8461866	8466086	Regulation of flavonol content and composition in (SyrahxPinot Noir) mature grapes: integration of transcriptional profiling and metabolic quantitative trait locus analyses	10.1093/jxb/erv243
Flavonol content	VIT_04s0069g00540	chr4	8473438	8478350	Regulation of flavonol content and composition in (SyrahxPinot Noir) mature grapes: integration of transcriptional profiling and metabolic quantitative trait locus analyses	10.1093/jxb/erv243
Flavonol content	VIT_04s0069g00550	chr4	8484123	8488395	Regulation of flavonol content and composition in (SyrahxPinot Noir) mature grapes: integration of transcriptional profiling and metabolic quantitative trait locus analyses	10.1093/jxb/erv243
Flavonol content	VIT_04s0069g00560	chr4	8508975	8513037	Regulation of flavonol content and composition in (SyrahxPinot Noir) mature grapes: integration of transcriptional profiling and metabolic quantitative trait locus analyses	10.1093/jxb/erv243
Flavonol content	VIT_04s0069g00610	chr4	8593516	8597987	Regulation of flavonol content and composition in (SyrahxPinot Noir) mature grapes: integration of transcriptional profiling and metabolic quantitative trait locus analyses	10.1093/jxb/erv243
Flavonol content	VIT_04s0069g00620	chr4	8600289	8620211	Regulation of flavonol content and composition in (SyrahxPinot Noir) mature grapes: integration of transcriptional profiling and metabolic quantitative trait locus analyses	10.1093/jxb/erv243
Flavonol content	VIT_04s0069g00630	chr4	8622220	8624152	Regulation of flavonol content and composition in (SyrahxPinot Noir) mature grapes: integration of transcriptional profiling and metabolic quantitative trait locus analyses	10.1093/jxb/erv243
Flavonol content	VIT_04s0069g00670	chr4	8653870	8658321	Regulation of flavonol content and composition in (SyrahxPinot Noir) mature grapes: integration of transcriptional profiling and metabolic quantitative trait locus analyses	10.1093/jxb/erv243
Flavonol content	VIT_04s0069g00710	chr4	8709993	8711285	Regulation of flavonol content and composition in (SyrahxPinot Noir) mature grapes: integration of transcriptional profiling and metabolic quantitative trait locus analyses	10.1093/jxb/erv243
Flavonol content	VIT_04s0069g00720	chr4	8723240	8727233	Regulation of flavonol content and composition in (SyrahxPinot Noir) mature grapes: integration of transcriptional profiling and metabolic quantitative trait locus analyses	10.1093/jxb/erv243
Flavonol content	VIT_04s0069g00730	chr4	8731863	8732842	Regulation of flavonol content and composition in (SyrahxPinot Noir) mature grapes: integration of transcriptional profiling and metabolic quantitative trait locus analyses	10.1093/jxb/erv243
Flavonol content	VIT_04s0069g00740	chr4	8738287	8739572	Regulation of flavonol content and composition in (SyrahxPinot Noir) mature grapes: integration of transcriptional profiling and metabolic quantitative trait locus analyses	10.1093/jxb/erv243
Flavonol content	VIT_04s0069g00790	chr4	8890369	8898090	Regulation of flavonol content and composition in (SyrahxPinot Noir) mature grapes: integration of transcriptional profiling and metabolic quantitative trait locus analyses	10.1093/jxb/erv243
Flavonol content	VIT_04s0069g01010	chr4	9458009	9459027	Regulation of flavonol content and composition in (SyrahxPinot Noir) mature grapes: integration of transcriptional profiling and metabolic quantitative trait locus analyses	10.1093/jxb/erv243
Flavonol content	VIT_04s0079g00690	chr4	11504521	11507410	New quantitative trait locus (QTLs) and candidate genes associated with the grape berry color trait identified based on a high-density genetic map	10.1186/s12870-020-02517-x
Flavonol content	VIT_07s0005g00340	chr7	3103744	3104991	Regulation of flavonol content and composition in (SyrahxPinot Noir) mature grapes: integration of transcriptional profiling and metabolic quantitative trait locus analyses	10.1093/jxb/erv243
Flavonol content	VIT_07s0005g01210	chr7	3730365	3733256	Regulation of flavonol content and composition in (SyrahxPinot Noir) mature grapes: integration of transcriptional profiling and metabolic quantitative trait locus analyses	10.1093/jxb/erv243
Flavonol content	VIT_07s0005g01450	chr7	3987031	3988120	The grapevine VvibZIPC22 transcription factor is involved in the regulation of flavonoid biosynthesis	10.1093/jxb/erw181
Flavonol content	VIT_07s0104g00090	chr7	1386781	1392990	Regulation of flavonol content and composition in (SyrahxPinot Noir) mature grapes: integration of transcriptional profiling and metabolic quantitative trait locus analyses	10.1093/jxb/erv243
Flavonol content	VIT_07s0104g00270	chr7	1521345	1523215	Regulation of flavonol content and composition in (SyrahxPinot Noir) mature grapes: integration of transcriptional profiling and metabolic quantitative trait locus analyses	10.1093/jxb/erv243
Flavonol content	VIT_07s0141g00270	chr7	165372	166693	Regulation of flavonol content and composition in (SyrahxPinot Noir) mature grapes: integration of transcriptional profiling and metabolic quantitative trait locus analyses	10.1093/jxb/erv243
Flavonol content	VIT_07s0141g00290	chr7	180118	183121	Regulation of flavonol content and composition in (SyrahxPinot Noir) mature grapes: integration of transcriptional profiling and metabolic quantitative trait locus analyses	10.1093/jxb/erv243
Flavonol content	VIT_11s0052g00540	chr11	17951056	17954062	Regulation of flavonol content and composition in (SyrahxPinot Noir) mature grapes: integration of transcriptional profiling and metabolic quantitative trait locus analyses	10.1093/jxb/erv243
Flavonol content	VIT_11s0052g01600	chr11	19328229	19331700	Regulation of flavonol content and composition in (SyrahxPinot Noir) mature grapes: integration of transcriptional profiling and metabolic quantitative trait locus analyses	10.1093/jxb/erv243
Flavonol content	VIT_11s0052g01630	chr11	19367554	19373124	Regulation of flavonol content and composition in (SyrahxPinot Noir) mature grapes: integration of transcriptional profiling and metabolic quantitative trait locus analyses	10.1093/jxb/erv243
Flavonol content	VIT_14s0066g01090	chr14	27556470	27560737	Regulation of flavonol content and composition in (SyrahxPinot Noir) mature grapes: integration of transcriptional profiling and metabolic quantitative trait locus analyses	10.1093/jxb/erv243
Flavonol content	VIT_14s0066g01400	chr14	27812915	27819523	Regulation of flavonol content and composition in (SyrahxPinot Noir) mature grapes: integration of transcriptional profiling and metabolic quantitative trait locus analyses	10.1093/jxb/erv243
Flavonol content	VIT_14s0066g01630	chr14	27978702	27989377	Regulation of flavonol content and composition in (SyrahxPinot Noir) mature grapes: integration of transcriptional profiling and metabolic quantitative trait locus analyses	10.1093/jxb/erv243
Flavonol content	VIT_14s0068g00920	chr14	24673233	24688859	Regulation of flavonol content and composition in (SyrahxPinot Noir) mature grapes: integration of transcriptional profiling and metabolic quantitative trait locus analyses	10.1093/jxb/erv243
Flavonol content	VIT_15s0024g01540	chr15	3081696	3086537	Regulation of flavonol content and composition in (SyrahxPinot Noir) mature grapes: integration of transcriptional profiling and metabolic quantitative trait locus analyses	10.1093/jxb/erv243
Flavonol content	VIT_15s0024g01630	chr15	3392479	3393292	Regulation of flavonol content and composition in (SyrahxPinot Noir) mature grapes: integration of transcriptional profiling and metabolic quantitative trait locus analyses	10.1093/jxb/erv243
Flavonol content	VIT_15s0024g01650	chr15	3424911	3426142	Regulation of flavonol content and composition in (SyrahxPinot Noir) mature grapes: integration of transcriptional profiling and metabolic quantitative trait locus analyses	10.1093/jxb/erv243
Flavonol content	VIT_15s0107g00150	chr15	8191592	8193502	Regulation of flavonol content and composition in (SyrahxPinot Noir) mature grapes: integration of transcriptional profiling and metabolic quantitative trait locus analyses	10.1093/jxb/erv243
Flavonol content	VIT_15s0107g00160	chr15	8205175	8207369	Regulation of flavonol content and composition in (SyrahxPinot Noir) mature grapes: integration of transcriptional profiling and metabolic quantitative trait locus analyses	10.1093/jxb/erv243
Flavonol content	VIT_16s0098g00850	chr16	21165470	21178109	Regulation of flavonol content and composition in (SyrahxPinot Noir) mature grapes: integration of transcriptional profiling and metabolic quantitative trait locus analyses	10.1093/jxb/erv243
Flavonol content	VIT_16s0098g00860	chr16	21182902	21186983	Regulation of flavonol content and composition in (SyrahxPinot Noir) mature grapes: integration of transcriptional profiling and metabolic quantitative trait locus analyses	10.1093/jxb/erv243
Flavonol content	VIT_18s0001g03470	chr18	3338215	3341023	Regulation of flavonol content and composition in (SyrahxPinot Noir) mature grapes: integration of transcriptional profiling and metabolic quantitative trait locus analyses	10.1093/jxb/erv243
Flavonol content	VIT_18s0001g03910	chr18	3577300	3582403	Regulation of flavonol content and composition in (SyrahxPinot Noir) mature grapes: integration of transcriptional profiling and metabolic quantitative trait locus analyses	10.1093/jxb/erv243
Flavonol content	VIT_18s0001g05910	chr18	4550231	4552458	Regulation of flavonol content and composition in (SyrahxPinot Noir) mature grapes: integration of transcriptional profiling and metabolic quantitative trait locus analyses	10.1093/jxb/erv243
Flavonol content	VIT_18s0001g05950	chr18	4563920	4565810	Regulation of flavonol content and composition in (SyrahxPinot Noir) mature grapes: integration of transcriptional profiling and metabolic quantitative trait locus analyses	10.1093/jxb/erv243
Flavonol content	VIT_18s0001g06090	chr18	4613633	4615316	Regulation of flavonol content and composition in (SyrahxPinot Noir) mature grapes: integration of transcriptional profiling and metabolic quantitative trait locus analyses	10.1093/jxb/erv243
Flavonol content	VIT_18s0001g06120	chr18	4629508	4631173	Regulation of flavonol content and composition in (SyrahxPinot Noir) mature grapes: integration of transcriptional profiling and metabolic quantitative trait locus analyses	10.1093/jxb/erv243
Flavonol content	VIT_18s0001g06300	chr18	4727960	4730106	Regulation of flavonol content and composition in (SyrahxPinot Noir) mature grapes: integration of transcriptional profiling and metabolic quantitative trait locus analyses	10.1093/jxb/erv243
Flavonol content	VIT_18s0001g06910	chr18	5139155	5141201	Regulation of flavonol content and composition in (SyrahxPinot Noir) mature grapes: integration of transcriptional profiling and metabolic quantitative trait locus analyses	10.1093/jxb/erv243
Flavonol content	VIT_18s0001g06940	chr18	5163052	5164980	Regulation of flavonol content and composition in (SyrahxPinot Noir) mature grapes: integration of transcriptional profiling and metabolic quantitative trait locus analyses	10.1093/jxb/erv243
Flavonol content	VIT_18s0001g06950	chr18	5169536	5171518	Regulation of flavonol content and composition in (SyrahxPinot Noir) mature grapes: integration of transcriptional profiling and metabolic quantitative trait locus analyses	10.1093/jxb/erv243
Flavonol content	VIT_18s0001g07360	chr18	5624193	5628323	Regulation of flavonol content and composition in (SyrahxPinot Noir) mature grapes: integration of transcriptional profiling and metabolic quantitative trait locus analyses	10.1093/jxb/erv243
Flavonol content	VIT_18s0001g07700	chr18	5939219	5949989	Regulation of flavonol content and composition in (SyrahxPinot Noir) mature grapes: integration of transcriptional profiling and metabolic quantitative trait locus analyses	10.1093/jxb/erv243
Flavonol content	VIT_18s0001g09040	chr18	7537340	7539639	Regulation of flavonol content and composition in (SyrahxPinot Noir) mature grapes: integration of transcriptional profiling and metabolic quantitative trait locus analyses	10.1093/jxb/erv243
Flavonol content	VIT_18s0122g00450	chr18	393158	395790	Regulation of flavonol content and composition in (SyrahxPinot Noir) mature grapes: integration of transcriptional profiling and metabolic quantitative trait locus analyses	10.1093/jxb/erv243
Proanthocyanidin composition	GSVIVG01008128001	chr17	5544535	5548284	Selection of candidate genes for grape proanthocyanidin pathway by an integrative approach	10.1016/j.plaphy.2013.04.014
Proanthocyanidin composition	GSVIVG01011768001	chr1	4329970	4331667	Selection of candidate genes for grape proanthocyanidin pathway by an integrative approach	10.1016/j.plaphy.2013.04.014
Proanthocyanidin composition	GSVIVG01011908001	chr1	3065975	3080363	Selection of candidate genes for grape proanthocyanidin pathway by an integrative approach	10.1016/j.plaphy.2013.04.014
Proanthocyanidin composition	GSVIVG01037059001	chr3	8252532	8257124	Selection of candidate genes for grape proanthocyanidin pathway by an integrative approach	10.1016/j.plaphy.2013.04.014
(E)-2-hexenal(grassy smelling volatile)	Vitvi02g00663	chr2	6860661	6868387	Berry Anthocyanin, Acid, and Volatile Trait Analyses in a Grapevine-Interspecific F2 Population Using an Integrated GBS and rhAmpSeq Genetic Map	10.3390/plants11050696
Berry flavor	VIT_05s0020g03860	chr5	5513689	5518278	Novel stable QTLs identification for berry quality traits based on high-density genetic linkage map construction in table grape	10.1186/s12870-020-02630-x
cis-Citral (Bound)	LOC100249323	chr5	3850955	3856266	Muscat Flavor in Grapevine: A Digital PCR Assay to Track Allelic Variation in VvDXS Gene	10.3390/genes12050747
Citronellol (Bound)	LOC100249323	chr5	3850955	3856266	Muscat Flavor in Grapevine: A Digital PCR Assay to Track Allelic Variation in VvDXS Gene	10.3390/genes12050747
Citronellol (Free)	LOC100249323	chr5	3850955	3856266	Muscat Flavor in Grapevine: A Digital PCR Assay to Track Allelic Variation in VvDXS Gene	10.3390/genes12050747
Geraniol (Bound)	LOC100249323	chr5	3850955	3856266	Muscat Flavor in Grapevine: A Digital PCR Assay to Track Allelic Variation in VvDXS Gene	10.3390/genes12050747
Geraniol (Free)	LOC100249323	chr5	3850955	3856266	Muscat Flavor in Grapevine: A Digital PCR Assay to Track Allelic Variation in VvDXS Gene	10.3390/genes12050747
Linalool (Bound)	LOC100249323	chr5	3850955	3856266	Muscat Flavor in Grapevine: A Digital PCR Assay to Track Allelic Variation in VvDXS Gene	10.3390/genes12050747
Linalool (Free)	LOC100249323	chr5	3850955	3856266	Muscat Flavor in Grapevine: A Digital PCR Assay to Track Allelic Variation in VvDXS Gene	10.3390/genes12050747
Linalool (Free)	LOC100249323	chr5	3850955	3856266	Muscat Flavor in Grapevine: A Digital PCR Assay to Track Allelic Variation in VvDXS Gene	10.3390/genes12050747
Linalool(Free)	VIT_210s0003g00110	chr10	1407224	1411356	QTL identification and candidate gene identification for monoterpene content in grape (Vitis vinifera L.) berries	10.5073/vitis.2020.59.19-28
Linalool(Free)	VIT_210s0003g00140	chr10	1442862	1444120	QTL identification and candidate gene identification for monoterpene content in grape (Vitis vinifera L.) berries	10.5073/vitis.2020.59.19-28
Linalool(Free)	VIT_210s0116g01910	chr10	1165545	1176649	QTL identification and candidate gene identification for monoterpene content in grape (Vitis vinifera L.) berries	10.5073/vitis.2020.59.19-28
Linalool/Nerol/α-terpineol(Free)	VIT_211s0016g04250	chr11	3539829	3550442	QTL identification and candidate gene identification for monoterpene content in grape (Vitis vinifera L.) berries	10.5073/vitis.2020.59.19-28
Linalool/Nerol/α-terpineol(Free)	VIT_211s0016g04450	chr11	3757752	3762574	QTL identification and candidate gene identification for monoterpene content in grape (Vitis vinifera L.) berries	10.5073/vitis.2020.59.19-28
Linalool/Nerol/α-terpineol(Free)	VIT_211s0016g04730	chr11	4024220	4034033	QTL identification and candidate gene identification for monoterpene content in grape (Vitis vinifera L.) berries	10.5073/vitis.2020.59.19-28
Linalool/Nerol/α-terpineol(Free)	VIT_218s0041g00290	chr18	24707099	24716985	QTL identification and candidate gene identification for monoterpene content in grape (Vitis vinifera L.) berries	10.5073/vitis.2020.59.19-28
Linalool/Nerol/α-terpineol(Free)	VIT_218s0041g01110	chr18	25669617	25672961	QTL identification and candidate gene identification for monoterpene content in grape (Vitis vinifera L.) berries	10.5073/vitis.2020.59.19-28
Muscat flavor	LOC100249323	chr5	3850955	3856266	Muscat Flavor in Grapevine: A Digital PCR Assay to Track Allelic Variation in VvDXS Gene	10.3390/genes12050747
Muscat flavor	LOC100249323	chr5	3850955	3856266	Muscat Flavor in Grapevine: A Digital PCR Assay to Track Allelic Variation in VvDXS Gene	10.3390/genes12050747
Muscat flavor	LOC100249323	chr5	3850955	3856266	Muscat Flavor in Grapevine: A Digital PCR Assay to Track Allelic Variation in VvDXS Gene	10.3390/genes12050747
Muscat flavor	VIT_05s0020g03860	chr5	5513689	5518278	Novel stable QTLs identification for berry quality traits based on high-density genetic linkage map construction in table grape	10.1186/s12870-020-02630-x
Nerol (Bound)	LOC100249323	chr5	3850955	3856266	Muscat Flavor in Grapevine: A Digital PCR Assay to Track Allelic Variation in VvDXS Gene	10.3390/genes12050747
Nerol (Free)	LOC100249323	chr5	3850955	3856266	Muscat Flavor in Grapevine: A Digital PCR Assay to Track Allelic Variation in VvDXS Gene	10.3390/genes12050747
Nerol (Free)	LOC100249323	chr5	3850955	3856266	Muscat Flavor in Grapevine: A Digital PCR Assay to Track Allelic Variation in VvDXS Gene	10.3390/genes12050747
Nerol/α-terpineol(Free)	VIT_205s0020g03490	chr5	5264210	5264834	QTL identification and candidate gene identification for monoterpene content in grape (Vitis vinifera L.) berries	10.5073/vitis.2020.59.19-28
Nerol/α-terpineol(Free)	VIT_205s0020g03530	chr5	5290176	5291777	QTL identification and candidate gene identification for monoterpene content in grape (Vitis vinifera L.) berries	10.5073/vitis.2020.59.19-28
Nerol/α-terpineol(Free)	VIT_205s0020g03570	chr5	5302968	5305900	QTL identification and candidate gene identification for monoterpene content in grape (Vitis vinifera L.) berries	10.5073/vitis.2020.59.19-28
Precursor of wine lactone	VIT_217s0000g02360	chr17	2055894	2088951	A grapevine cytochrome P450 generates the precursor of wine lactone, a key odorant in wine	10.1111/nph.14139
trans-Citral (Bound)	LOC100249323	chr5	3850955	3856266	Muscat Flavor in Grapevine: A Digital PCR Assay to Track Allelic Variation in VvDXS Gene	10.3390/genes12050747
trans-Citral (Free)	LOC100249323	chr5	3850955	3856266	Muscat Flavor in Grapevine: A Digital PCR Assay to Track Allelic Variation in VvDXS Gene	10.3390/genes12050747
α-Terpineol (Bound)	LOC100249323	chr5	3850955	3856266	Muscat Flavor in Grapevine: A Digital PCR Assay to Track Allelic Variation in VvDXS Gene	10.3390/genes12050747
α-Terpineol (Free)	LOC100249323	chr5	3850955	3856266	Muscat Flavor in Grapevine: A Digital PCR Assay to Track Allelic Variation in VvDXS Gene	10.3390/genes12050747
Berry color	VIT_02s0012g00630	chr2	6527103	6528238	New quantitative trait locus (QTLs) and candidate genes associated with the grape berry color trait identified based on a high-density genetic map	10.1186/s12870-020-02517-x
Berry color	VIT_202s0033g00460	chr2	14313417	14314479	Genome-wide association study of berry-related traits in grape Vitis vinifera L. based on genotyping-by-sequencing markers	10.1038/s41438-018-0089-z
Berry color	VIT_202s0033g00880	chr2	15602341	15602679	Genome-wide association study of berry-related traits in grape Vitis vinifera L. based on genotyping-by-sequencing markers	10.1038/s41438-018-0089-z
Berry color	VIT_202s0033g00960	chr2	15841947	15866152	Genome-wide association study of berry-related traits in grape Vitis vinifera L. based on genotyping-by-sequencing markers	10.1038/s41438-018-0089-z
Berry color	VIT_202s0033g01000	chr2	15980808	15983649	Genome-wide association study of berry-related traits in grape Vitis vinifera L. based on genotyping-by-sequencing markers	10.1038/s41438-018-0089-z
Berry color	VIT_202s0087g00230	chr2	17439361	17448268	Genome-wide association study of berry-related traits in grape Vitis vinifera L. based on genotyping-by-sequencing markers	10.1038/s41438-018-0089-z
Berry firmness	LOC100232937	chr1	4895037	4897415	VvGAl1 polymorphisms associate with variation for berry traits in grapevine	10.1007/s10681-013-0866-6
Berry firmness	VIT_08s0007g00440	chr8	14732633	14735169	Novel stable QTLs identification for berry quality traits based on high-density genetic linkage map construction in table grape	10.1186/s12870-020-02630-x
Berry firmness	VIT_08s0040g02740	chr8	13772093	13779641	Novel stable QTLs identification for berry quality traits based on high-density genetic linkage map construction in table grape	10.1186/s12870-020-02630-x
Berry firmness	VIT_09S0002G00580	chr9	402276	404754	A major QTL is associated with berry grape texture characteristics	10.20870/oeno-one.2021.55.1.3994
Berry firmness	AF259224	chr10	4375756	4377541	Quantitative genetic analysis of berry firmness in table grape (Vitis vinifera L.)	10.1007/s11295-014-0818-x
Berry firmness	AF259224	chr10	4375756	4377541	Quantitative genetic analysis of berry firmness in table grape (Vitis vinifera L.)	10.1007/s11295-014-0818-x
Berry firmness	Vitvi11g01072	chr11	15392883	15395825	Genetic variation and association analyses identify genes linked to fruit set-related traits in grapevine	10.1016/j.plantsci.2021.110875
Berry firmness	CF404655	chr13	6603522	6608636	Quantitative genetic analysis of berry firmness in table grape (Vitis vinifera L.)	10.1007/s11295-014-0818-x
Berry firmness	VIT_14S0060G00240	chr14	240031	242428	A major QTL is associated with berry grape texture characteristics	10.20870/oeno-one.2021.55.1.3994
Berry firmness	CF603942	chr15	18561807	18563404	Quantitative genetic analysis of berry firmness in table grape (Vitis vinifera L.)	10.1007/s11295-014-0818-x
Berry firmness	VIT_18s0041g00700	chr18	25246440	25247384	Construction of a High-Density Genetic Map and Mapping of Firmness in Grapes (Vitis vinifera L.) Based on Whole-Genome Resequencing	10.3390/ijms21030797
Berry firmness	Vitvi18g02145	chr18	27268849	27284583	Genetic variation and association analyses identify genes linked to fruit set-related traits in grapevine	10.1016/j.plantsci.2021.110875
Berry firmness	VIT_18s0041g02410	chr18	27514537	27525639	Construction of a High-Density Genetic Map and Mapping of Firmness in Grapes (Vitis vinifera L.) Based on Whole-Genome Resequencing	10.3390/ijms21030797
Berry firmness	VIT_18s0089g00210	chr18	27952489	27956544	Construction of a High-Density Genetic Map and Mapping of Firmness in Grapes (Vitis vinifera L.) Based on Whole-Genome Resequencing	10.3390/ijms21030797
Berry flesh texture	VIT_216s0098g01280	chr16	21537496	21540100	Genome-wide association study of berry-related traits in grape Vitis vinifera L. based on genotyping-by-sequencing markers	10.1038/s41438-018-0089-z
Berry number	Vitvi01g01038	chr1	12441861	12443320	Genetic variation and association analyses identify genes linked to fruit set-related traits in grapevine	10.1016/j.plantsci.2021.110875
Berry number	Vitvi07g00455	chr7	4390469	4392316	Genetic variation and association analyses identify genes linked to fruit set-related traits in grapevine	10.1016/j.plantsci.2021.110875
Berry number	Vitvi07g00455	chr7	4390469	4392316	Genetic variation and association analyses identify genes linked to fruit set-related traits in grapevine	10.1016/j.plantsci.2021.110875
Berry number	Vitvi16g00894	chr16	14939891	14955349	Genetic variation and association analyses identify genes linked to fruit set-related traits in grapevine	10.1016/j.plantsci.2021.110875
Berry resilience	VIT_09S0002G00580	chr9	402276	404754	A major QTL is associated with berry grape texture characteristics	10.20870/oeno-one.2021.55.1.3994
Berry resilience	Vitvi11g01072	chr11	15392883	15395825	Genetic variation and association analyses identify genes linked to fruit set-related traits in grapevine	10.1016/j.plantsci.2021.110875
Berry resilience	VIT_14S0060G00240	chr14	240031	242428	A major QTL is associated with berry grape texture characteristics	10.20870/oeno-one.2021.55.1.3994
Berry shape	VIT_04s0023g01490	chr4	18030230	18035626	QTL Mapping for Berry Shape Based on a High-density Genetic Map Constructed by Whole-genome Resequencing in Grape	10.1016/j.hpj.2022.11.005
Berry shape	VIT_05s0077g00800	chr5	602546	611643	QTL Mapping for Berry Shape Based on a High-density Genetic Map Constructed by Whole-genome Resequencing in Grape	10.1016/j.hpj.2022.11.005
Berry shape	VIT_05s0077g00890	chr5	686478	687981	QTL Mapping for Berry Shape Based on a High-density Genetic Map Constructed by Whole-genome Resequencing in Grape	10.1016/j.hpj.2022.11.005
Berry shape	VIT_05s0077g01480	chr5	1183753	1188563	QTL Mapping for Berry Shape Based on a High-density Genetic Map Constructed by Whole-genome Resequencing in Grape	10.1016/j.hpj.2022.11.005
Berry shape	VIT_08s0032g01110	chr8	5502499	5509606	Novel stable QTLs identification for berry quality traits based on high-density genetic linkage map construction in table grape	10.1186/s12870-020-02630-x
Berry size	Vitvi01g01038	chr1	12441861	12443320	Genetic variation and association analyses identify genes linked to fruit set-related traits in grapevine	10.1016/j.plantsci.2021.110875
Berry size	Vitvi01g01038	chr1	12441861	12443320	Genetic variation and association analyses identify genes linked to fruit set-related traits in grapevine	10.1016/j.plantsci.2021.110875
Berry size	Vitvi01g01038	chr1	12441861	12443320	Genetic variation and association analyses identify genes linked to fruit set-related traits in grapevine	10.1016/j.plantsci.2021.110875
Berry size	VIT_05s0020g02860	chr5	4549590	4553901	Identification of QTLs and candidate genes controlling berry size in table grape by integrating QTL and transcriptomic analysis	10.1016/j.scienta.2022.111403
Berry size	VIT_08s0032g01110	chr8	5502499	5509606	Novel stable QTLs identification for berry quality traits based on high-density genetic linkage map construction in table grape	10.1186/s12870-020-02630-x
Berry size	VIT_15s0021g02460	chr15	13453225	13459050	Identification of QTLs and candidate genes controlling berry size in table grape by integrating QTL and transcriptomic analysis	10.1016/j.scienta.2022.111419
Berry texture	LOC100232937	chr1	4895037	4897415	VvGAl1 polymorphisms associate with variation for berry traits in grapevine	10.1007/s10681-013-0866-6
Berry weight	GSVIVT01007987001	chr17	6888373	6890086	New stable QTLs for berry weight do not colocalize with QTLs for seed traits in cultivated grapevine (Vitis vinifera L.)	10.1186/1471-2229-13-217
Berry weight	GSVIVT01008034001	chr17	6455525	6456835	New stable QTLs for berry weight do not colocalize with QTLs for seed traits in cultivated grapevine (Vitis vinifera L.)	10.1186/1471-2229-13-217
Berry weight	GSVIVT01008046001	chr17	6316168	6320317	New stable QTLs for berry weight do not colocalize with QTLs for seed traits in cultivated grapevine (Vitis vinifera L.)	10.1186/1471-2229-13-217
Berry weight	GSVIVT01008122001	chr17	5600225	5602845	New stable QTLs for berry weight do not colocalize with QTLs for seed traits in cultivated grapevine (Vitis vinifera L.)	10.1186/1471-2229-13-217
Berry weight	GSVIVT01009791001	chr18	11286578	11293205	New stable QTLs for berry weight do not colocalize with QTLs for seed traits in cultivated grapevine (Vitis vinifera L.)	10.1186/1471-2229-13-217
Berry weight	GSVIVG01009815001	chr18	11506514	11512366	New stable QTLs for berry weight do not colocalize with QTLs for seed traits in cultivated grapevine (Vitis vinifera L.)	10.1186/1471-2229-13-217
Berry weight	GSVIVT01009865001	chr18	11920498	11929437	New stable QTLs for berry weight do not colocalize with QTLs for seed traits in cultivated grapevine (Vitis vinifera L.)	10.1186/1471-2229-13-217
Berry weight	GSVIVT01011687001	chr1	5123104	5124512	New stable QTLs for berry weight do not colocalize with QTLs for seed traits in cultivated grapevine (Vitis vinifera L.)	10.1186/1471-2229-13-217
Berry weight	GSVIVT01018839001	chr4	19395438	19397804	New stable QTLs for berry weight do not colocalize with QTLs for seed traits in cultivated grapevine (Vitis vinifera L.)	10.1186/1471-2229-13-217
Berry weight	GSVIVT01025701001	chr8	12843442	12845830	New stable QTLs for berry weight do not colocalize with QTLs for seed traits in cultivated grapevine (Vitis vinifera L.)	10.1186/1471-2229-13-217
Berry weight	GSVIVG01025945001	chr18	26888677	26896544	New stable QTLs for berry weight do not colocalize with QTLs for seed traits in cultivated grapevine (Vitis vinifera L.)	10.1186/1471-2229-13-217
Berry weight	GSVIVT01032681001	chr13	1578645	1580497	New stable QTLs for berry weight do not colocalize with QTLs for seed traits in cultivated grapevine (Vitis vinifera L.)	10.1186/1471-2229-13-217
Berry weight	GSVIVT01036145001	chr6	20199446	20200942	Haplotype diversity of VvTFL1A gene and association with cluster traits in grapevine (V. vinifera)	10.1186/s12870-014-0209-3
Berry weight	GSVIVT01036145001	chr6	20199446	20200942	Haplotype diversity of VvTFL1A gene and association with cluster traits in grapevine (V. vinifera)	10.1186/s12870-014-0209-3
Berry weight	Vitvi14g02008	chr14	29921667	29925624	Genome-wide association study of a diverse grapevine panel: example of berry weight	10.17660/ActaHortic.2019.1248.33
Berry weight	Vitvi17g00537	chr17	6124001	6125145	Genome-wide association study of a diverse grapevine panel: example of berry weight	10.17660/ActaHortic.2019.1248.33
Berry weight	AM464881.2	chr18	26917336	26938218	Berry and phenology-related traits in grapevine (Vitis viniferaL.): From Quantitative Trait Loci to underlying genes	10.1186/1471-2229-8-38
Berry weight	VIT_217s0119g00330	chr17	13895256	13953744	Genome-wide association study of berry-related traits in grape Vitis vinifera L. based on genotyping-by-sequencing markers	10.1038/s41438-018-0089-z
Berry weight	VIT_218s0001g01370	chr18	1952680	1968096	Genome-wide association study of berry-related traits in grape Vitis vinifera L. based on genotyping-by-sequencing markers	10.1038/s41438-018-0089-z
Berry weight	VIT_219s0015g00730	chr19	8806095	8809770	Genome-wide association study of berry-related traits in grape Vitis vinifera L. based on genotyping-by-sequencing markers	10.1038/s41438-018-0089-z
Berry weight	VIT_219s0015g00730	chr19	8806095	8809770	Genome-wide association study of berry-related traits in grape Vitis vinifera L. based on genotyping-by-sequencing markers	10.1038/s41438-018-0089-z
Berry weight/Berry size(fresh)	Vitvi03g00541	chr3	5962561	5967068	Identification of SNPs and InDels associated with berry size in table grapes integrating genetic and transcriptomic approaches	10.1186/s12870-020-02564-4
Berry weight/Berry size(fresh)	Vitvi06g00013	chr6	148541	156694	Identification of SNPs and InDels associated with berry size in table grapes integrating genetic and transcriptomic approaches	10.1186/s12870-020-02564-4
Berry weight/Berry size(fresh)	Vitvi06g01581	chr6	510531	518413	Identification of SNPs and InDels associated with berry size in table grapes integrating genetic and transcriptomic approaches	10.1186/s12870-020-02564-4
Berry weight/Berry size(fresh)	Vitvi06g00050	chr6	654962	660191	Identification of SNPs and InDels associated with berry size in table grapes integrating genetic and transcriptomic approaches	10.1186/s12870-020-02564-4
Berry weight/Berry size(fresh)	Vitvi06g00053	chr6	674765	687882	Identification of SNPs and InDels associated with berry size in table grapes integrating genetic and transcriptomic approaches	10.1186/s12870-020-02564-4
Berry weight/Berry size(fresh)	VviMYB5B	chr6	744302	746168	Identification of SNPs and InDels associated with berry size in table grapes integrating genetic and transcriptomic approaches	10.1186/s12870-020-02564-4
Berry weight/Berry size(fresh)	Vitvi08g00916	chr8	11490089	11491229	Identification of SNPs and InDels associated with berry size in table grapes integrating genetic and transcriptomic approaches	10.1186/s12870-020-02564-4
Berry weight/Berry size(fresh)	Vitvi08g00916	chr8	11490089	11491229	Identification of SNPs and InDels associated with berry size in table grapes integrating genetic and transcriptomic approaches	10.1186/s12870-020-02564-4
Berry weight/Berry size(fresh)	Vitvi08g00930	chr8	11612312	11627910	Identification of SNPs and InDels associated with berry size in table grapes integrating genetic and transcriptomic approaches	10.1186/s12870-020-02564-4
Berry weight/Berry size(fresh)	Vitvi08g00791	chr8	9783065	9785509	Identification of SNPs and InDels associated with berry size in table grapes integrating genetic and transcriptomic approaches	10.1186/s12870-020-02564-4
Berry weight/Berry size(fresh)	Vitvi09g01229	chr9	18034848	18038307	Identification of SNPs and InDels associated with berry size in table grapes integrating genetic and transcriptomic approaches	10.1186/s12870-020-02564-4
Berry weight/Berry size(fresh)	Vitvi09g01251	chr9	18485926	18498053	Identification of SNPs and InDels associated with berry size in table grapes integrating genetic and transcriptomic approaches	10.1186/s12870-020-02564-4
Berry weight/Berry size(fresh)	Vitvi09g01251	chr9	18485926	18498053	Identification of SNPs and InDels associated with berry size in table grapes integrating genetic and transcriptomic approaches	10.1186/s12870-020-02564-4
Berry weight/Berry size(fresh)	Vitvi09g01251	chr9	18485926	18498053	Identification of SNPs and InDels associated with berry size in table grapes integrating genetic and transcriptomic approaches	10.1186/s12870-020-02564-4
Berry weight/Berry size(fresh)	Vitvi09g01317	chr9	20041786	20046663	Identification of SNPs and InDels associated with berry size in table grapes integrating genetic and transcriptomic approaches	10.1186/s12870-020-02564-4
Berry weight/Berry size(fresh)	Vitvi09g01317	chr9	20041786	20046663	Identification of SNPs and InDels associated with berry size in table grapes integrating genetic and transcriptomic approaches	10.1186/s12870-020-02564-4
Berry weight/Berry size(fresh)	Vitvi09g01457	chr9	22603746	22613636	Identification of SNPs and InDels associated with berry size in table grapes integrating genetic and transcriptomic approaches	10.1186/s12870-020-02564-4
Berry weight/Berry size(fresh)	Vitvi09g01459	chr9	22632806	22640877	Identification of SNPs and InDels associated with berry size in table grapes integrating genetic and transcriptomic approaches	10.1186/s12870-020-02564-4
Berry weight/Berry size(fresh)	Vitvi14g01672	chr14	26840336	26847677	Identification of SNPs and InDels associated with berry size in table grapes integrating genetic and transcriptomic approaches	10.1186/s12870-020-02564-4
Berry weight/Berry size(fresh)	Vitvi15g00647	chr15	13798913	13800853	Identification of SNPs and InDels associated with berry size in table grapes integrating genetic and transcriptomic approaches	10.1186/s12870-020-02564-4
Berry weight/Berry size(fresh)	Vitvi15g00647	chr15	13798913	13800853	Identification of SNPs and InDels associated with berry size in table grapes integrating genetic and transcriptomic approaches	10.1186/s12870-020-02564-4
Berry weight/Berry size(fresh)	Vitvi15g00679	chr15	14359052	14385586	Identification of SNPs and InDels associated with berry size in table grapes integrating genetic and transcriptomic approaches	10.1186/s12870-020-02564-4
Berry weight/Berry size(fresh)	Vitvi15g00690	chr15	14506481	14510824	Identification of SNPs and InDels associated with berry size in table grapes integrating genetic and transcriptomic approaches	10.1186/s12870-020-02564-4
Berry weight/Berry size(fresh)	Vitvi17g00727	chr17	8459096	8464004	Identification of SNPs and InDels associated with berry size in table grapes integrating genetic and transcriptomic approaches	10.1186/s12870-020-02564-4
Berry weight/Berry size(fresh)	Vitvi17g00758	chr17	8786862	8793992	Identification of SNPs and InDels associated with berry size in table grapes integrating genetic and transcriptomic approaches	10.1186/s12870-020-02564-4
Berry weight/Berry size(fresh)	Vitvi17g00817	chr17	9602662	9610629	Identification of SNPs and InDels associated with berry size in table grapes integrating genetic and transcriptomic approaches	10.1186/s12870-020-02564-4
Berry weight/Berry size(fresh)	Vitvi17g00834	chr17	9862758	9868423	Identification of SNPs and InDels associated with berry size in table grapes integrating genetic and transcriptomic approaches	10.1186/s12870-020-02564-4
Berry weight/Berry size(fresh)	Vitvi17g00894	chr17	10614563	10630685	Identification of SNPs and InDels associated with berry size in table grapes integrating genetic and transcriptomic approaches	10.1186/s12870-020-02564-4
Berry weight/Berry size(fresh)	Vitvi17g00977	chr17	11675130	11676755	Identification of SNPs and InDels associated with berry size in table grapes integrating genetic and transcriptomic approaches	10.1186/s12870-020-02564-4
Berry weight/Berry size(fresh)	Vitvi17g01598	chr17	12806738	12812257	Identification of SNPs and InDels associated with berry size in table grapes integrating genetic and transcriptomic approaches	10.1186/s12870-020-02564-4
Berry weight/Berry size(fresh)	Vitvi17g01207	chr17	15635074	15638800	Identification of SNPs and InDels associated with berry size in table grapes integrating genetic and transcriptomic approaches	10.1186/s12870-020-02564-4
Berry weight/Berry size(fresh)	VviHAM2	chr18	3700504	3718045	Identification of SNPs and InDels associated with berry size in table grapes integrating genetic and transcriptomic approaches	10.1186/s12870-020-02564-4
Berry weight/Berry size(fresh)	LOC100264036	chr19	559775	564596	Prioritization of vigor QTL-associated genes for future genome-directed Vitis breeding	10.48162/rev.39.036
Juice yield	LOC100232937	chr1	4895037	4897415	VvGAl1 polymorphisms associate with variation for berry traits in grapevine	10.1007/s10681-013-0866-6
Berry weight	GSVIVT01016276001	chr13	5602025	5605019	New stable QTLs for berry weight do not colocalize with QTLs for seed traits in cultivated grapevine (Vitis vinifera L.)	10.1186/1471-2229-13-217
Berry weight	GSVIVT01016525001	chr13	3120277	3122170	New stable QTLs for berry weight do not colocalize with QTLs for seed traits in cultivated grapevine (Vitis vinifera L.)	10.1186/1471-2229-13-217
Seed fresh weight/berry	Vitvi18g02133	chr18	26888662	26896754	Unraveling the Deep Genetic Architecture for Seedlessness in Grapevine and the Development and Validation of a New Set of Markers for VviAGL11-Based Gene-Assisted Selection	10.3390/genes11020151
Seed fresh weight/berry	Vitvi18g02133	chr18	26888662	26896754	Unraveling the Deep Genetic Architecture for Seedlessness in Grapevine and the Development and Validation of a New Set of Markers for VviAGL11-Based Gene-Assisted Selection	10.3390/genes11020151
Seed number	Vitvi02g01270	chr2	18276850	18278929	Genetic variation and association analyses identify genes linked to fruit set-related traits in grapevine	10.1016/j.plantsci.2021.110875
Seed number	Vitvi02g01288	chr2	18588853	18590786	Genetic variation and association analyses identify genes linked to fruit set-related traits in grapevine	10.1016/j.plantsci.2021.110875
Seed number	Vitvi02g00510	chr2	4861961	4864892	Unraveling the Deep Genetic Architecture for Seedlessness in Grapevine and the Development and Validation of a New Set of Markers for VviAGL11-Based Gene-Assisted Selection	10.3390/genes11020151
Seed number	Vitvi02g00510	chr2	4861961	4864892	Unraveling the Deep Genetic Architecture for Seedlessness in Grapevine and the Development and Validation of a New Set of Markers for VviAGL11-Based Gene-Assisted Selection	10.3390/genes11020151
Seed number	AM440415.1	chr2	4882029	4884360	Berry and phenology-related traits in grapevine (Vitis viniferaL.): From Quantitative Trait Loci to underlying genes	10.1186/1471-2229-8-38
Seed number	Vitvi04g00573	chr4	6275902	6283191	Genetic variation and association analyses identify genes linked to fruit set-related traits in grapevine	10.1016/j.plantsci.2021.110875
Seed number	Vitvi05g00281	chr5	2906712	2913733	Genetic variation and association analyses identify genes linked to fruit set-related traits in grapevine	10.1016/j.plantsci.2021.110875
Seed number	Vitvi05g00523	chr5	5399165	5399892	Genetic variation and association analyses identify genes linked to fruit set-related traits in grapevine	10.1016/j.plantsci.2021.110875
Seed number	Vitvi08g01710	chr8	19963256	19968576	Genetic variation and association analyses identify genes linked to fruit set-related traits in grapevine	10.1016/j.plantsci.2021.110875
Seed number	Vitvi11g00355	chr11	3381452	3385726	Genetic variation and association analyses identify genes linked to fruit set-related traits in grapevine	10.1016/j.plantsci.2021.110875
Seed number	Vitvi12g00574	chr12	7549480	7552781	Genetic variation and association analyses identify genes linked to fruit set-related traits in grapevine	10.1016/j.plantsci.2021.110875
Seed number	Vitvi14g01341	chr14	23319965	23341298	Genetic variation and association analyses identify genes linked to fruit set-related traits in grapevine	10.1016/j.plantsci.2021.110875
Seed number	Vitvi16g00120	chr16	1809110	1812236	Genetic variation and association analyses identify genes linked to fruit set-related traits in grapevine	10.1016/j.plantsci.2021.110875
Seed size	GSVIVG01000995001	chr13	11238835	11241274	QTL-seq analysis of the seed size trait in grape provides new molecular insights on seedlessness	10.1016/j.jia.2022.07.047
Seed weight	GSVIVT01001269001	chr2	4861965	4864774	Quantitative trait loci for the response to gibberellic acid of berry size and seed mass in tablegrape (Vitis vinifera L.)	10.1111/ajgw.12141
Seed weight	GSVIVT01001275001	chr2	4898034	4901145	Quantitative trait loci for the response to gibberellic acid of berry size and seed mass in tablegrape (Vitis vinifera L.)	10.1111/ajgw.12141
Seed weight	GSVIVT01001286001	chr2	4989461	4989778	Quantitative trait loci for the response to gibberellic acid of berry size and seed mass in tablegrape (Vitis vinifera L.)	10.1111/ajgw.12141
Seed weight	GSVIVT01001316001	chr2	5255210	5256154	Quantitative trait loci for the response to gibberellic acid of berry size and seed mass in tablegrape (Vitis vinifera L.)	10.1111/ajgw.12141
Seed weight	GSVIVT01001327001	chr2	5378526	5380976	Quantitative trait loci for the response to gibberellic acid of berry size and seed mass in tablegrape (Vitis vinifera L.)	10.1111/ajgw.12141
Seed weight	GSVIVT01001327001	chr2	5378526	5380976	Quantitative trait loci for the response to gibberellic acid of berry size and seed mass in tablegrape (Vitis vinifera L.)	10.1111/ajgw.12141
Seed weight	GSVIVT01013226001	chr2	6548155	6549076	Quantitative trait loci for the response to gibberellic acid of berry size and seed mass in tablegrape (Vitis vinifera L.)	10.1111/ajgw.12141
Seed weight	GSVIVT01013268001	chr2	5915695	5997069	Quantitative trait loci for the response to gibberellic acid of berry size and seed mass in tablegrape (Vitis vinifera L.)	10.1111/ajgw.12141
Seed weight	GSVIVT01019859001	chr2	3898374	3904052	Quantitative trait loci for the response to gibberellic acid of berry size and seed mass in tablegrape (Vitis vinifera L.)	10.1111/ajgw.12141
Seed weight	GSVIVT01019880001	chr2	4164201	4172140	Quantitative trait loci for the response to gibberellic acid of berry size and seed mass in tablegrape (Vitis vinifera L.)	10.1111/ajgw.12141
Seed weight	GSVIVT01019883001	chr2	4197374	4209047	Quantitative trait loci for the response to gibberellic acid of berry size and seed mass in tablegrape (Vitis vinifera L.)	10.1111/ajgw.12141
Seed weight	GSVIVT01019889001	chr2	4249304	4250807	Quantitative trait loci for the response to gibberellic acid of berry size and seed mass in tablegrape (Vitis vinifera L.)	10.1111/ajgw.12141
Seed weight	GSVIVT01019914001	chr2	4424613	4427223	Quantitative trait loci for the response to gibberellic acid of berry size and seed mass in tablegrape (Vitis vinifera L.)	10.1111/ajgw.12141
Seed weight	GSVIVT01025916001	chr18	27268865	27284577	Quantitative trait loci for the response to gibberellic acid of berry size and seed mass in tablegrape (Vitis vinifera L.)	10.1111/ajgw.12141
Seed weight	GSVIVT01025941001	chr18	26935654	26938124	Quantitative trait loci for the response to gibberellic acid of berry size and seed mass in tablegrape (Vitis vinifera L.)	10.1111/ajgw.12141
Seed weight	GSVIVG01025945001	chr18	26888677	26896544	New stable QTLs for berry weight do not colocalize with QTLs for seed traits in cultivated grapevine (Vitis vinifera L.)	10.1186/1471-2229-13-217
Seed weight	GSVIVT01025953001	chr18	26733761	26735477	Quantitative trait loci for the response to gibberellic acid of berry size and seed mass in tablegrape (Vitis vinifera L.)	10.1111/ajgw.12141
Seed weight	GSVIVT01025978001	chr18	26388226	26396921	Quantitative trait loci for the response to gibberellic acid of berry size and seed mass in tablegrape (Vitis vinifera L.)	10.1111/ajgw.12141
Seedless	GSVIVG01025945001	chr18	26888677	26896544	New stable QTLs for berry weight do not colocalize with QTLs for seed traits in cultivated grapevine (Vitis vinifera L.)	10.1186/1471-2229-13-217
Seedless	GSVIVG01025945001	chr18	26888677	26896544	New stable QTLs for berry weight do not colocalize with QTLs for seed traits in cultivated grapevine (Vitis vinifera L.)	10.1186/1471-2229-13-217
Seedless	VIT_09S0002G00580	chr9	402276	404754	A major QTL is associated with berry grape texture characteristics	10.20870/oeno-one.2021.55.1.3994
Seedless	Vitvi11g01072	chr11	15392883	15395825	Genetic variation and association analyses identify genes linked to fruit set-related traits in grapevine	10.1016/j.plantsci.2021.110875
Seedless	VIT_14S0060G00240	chr14	240031	242428	A major QTL is associated with berry grape texture characteristics	10.20870/oeno-one.2021.55.1.3994
Seedless	VIT_18s0001g08610	chr18	7050289	7054311	Expression of grapevine AINTEGUMENTA-like genes is associated with variation in ovary and berry size	10.1007/s11103-016-0443-1
Seedless	VIT_18s0041g01870	chr18	26856807	26873199	The major origin of seedless grapes is associated with a missense mutation in the MADS-box gene VviAGL11	10.1104/pp.18.00259
Seedless	Vitvi18g02133	chr18	26888662	26896754	Unraveling the Deep Genetic Architecture for Seedlessness in Grapevine and the Development and Validation of a New Set of Markers for VviAGL11-Based Gene-Assisted Selection	10.3390/genes11020151
Stenospermocarpic seedlessness	Vitvi18g02133	chr18	26888662	26896754	Unraveling the Deep Genetic Architecture for Seedlessness in Grapevine and the Development and Validation of a New Set of Markers for VviAGL11-Based Gene-Assisted Selection	10.3390/genes11020151
Berry development period	VIT_216s0098g00420	chr16	20841152	20844266	Genome-wide association study of berry-related traits in grape Vitis vinifera L. based on genotyping-by-sequencing markers	10.1038/s41438-018-0089-z
Berry development period	VIT_216s0115g00110	chr16	3675478	3676083	Genome-wide association study of berry-related traits in grape Vitis vinifera L. based on genotyping-by-sequencing markers	10.1038/s41438-018-0089-z
Veraison	VIT_16s0100g00380	chr16	15813825	15814917	Quantitative trait loci affecting pathogen resistance and ripening of grapevines	10.1007/s00438-016-1200-5
Veraison	VIT_16s0100g00390	chr16	15832474	15832968	Quantitative trait loci affecting pathogen resistance and ripening of grapevines	10.1007/s00438-016-1200-5
Veraison	VIT_16s0100g00400	chr16	15837953	15838931	Quantitative trait loci affecting pathogen resistance and ripening of grapevines	10.1007/s00438-016-1200-5
Veraison	VIT_18s0075g00650	chr18	22217638	22217847	Quantitative trait loci affecting pathogen resistance and ripening of grapevines	10.1007/s00438-016-1200-5
Veraison ripening interval	AM486664.1	chr12	5441064	5443223	Berry and phenology-related traits in grapevine (Vitis viniferaL.): From Quantitative Trait Loci to underlying genes	10.1186/1471-2229-8-38
Veraison time	VIT_01s0011g02950	chr1	2618471	2633001	Selection of candidate genes controlling veraison time in grapevine through integration of meta-QTL and transcriptomic data	10.1186/s12864-019-6124-0
Veraison time	VIT_01s0011g03070	chr1	2751566	2753036	Selection of candidate genes controlling veraison time in grapevine through integration of meta-QTL and transcriptomic data	10.1186/s12864-019-6124-0
Veraison time	VIT_01s0011g03520	chr1	3190297	3193411	Selection of candidate genes controlling veraison time in grapevine through integration of meta-QTL and transcriptomic data	10.1186/s12864-019-6124-0
Veraison time	VIT_02s0012g00310	chr2	6092723	6112569	Selection of candidate genes controlling veraison time in grapevine through integration of meta-QTL and transcriptomic data	10.1186/s12864-019-6124-0
Veraison time	VIT_02s0012g00570	chr2	6442242	6448260	Selection of candidate genes controlling veraison time in grapevine through integration of meta-QTL and transcriptomic data	10.1186/s12864-019-6124-0
Veraison time	VIT_02s0012g00590	chr2	6488445	6498319	Selection of candidate genes controlling veraison time in grapevine through integration of meta-QTL and transcriptomic data	10.1186/s12864-019-6124-0
Veraison time	VIT_02s0012g00990	chr2	6931436	6935283	Selection of candidate genes controlling veraison time in grapevine through integration of meta-QTL and transcriptomic data	10.1186/s12864-019-6124-0
Veraison time	VIT_02s0012g01010	chr2	6974958	6977822	Selection of candidate genes controlling veraison time in grapevine through integration of meta-QTL and transcriptomic data	10.1186/s12864-019-6124-0
Veraison time	VIT_02s0012g01040	chr2	7005697	7010917	New quantitative trait locus (QTLs) and candidate genes associated with the grape berry color trait identified based on a high-density genetic map	10.1186/s12870-020-02517-x
Veraison time	VIT_02s0025g04730	chr2	4287374	4291096	Selection of candidate genes controlling veraison time in grapevine through integration of meta-QTL and transcriptomic data	10.1186/s12864-019-6124-0
Veraison time	VIT_02s0033g00300	chr2	14032568	14036960	Selection of candidate genes controlling veraison time in grapevine through integration of meta-QTL and transcriptomic data	10.1186/s12864-019-6124-0
Veraison time	VIT_02s0033g00390	chr2	14179728	14180733	New quantitative trait locus (QTLs) and candidate genes associated with the grape berry color trait identified based on a high-density genetic map	10.1186/s12870-020-02517-x
Veraison time	VIT_02s0033g00410	chr2	14239584	14240983	New quantitative trait locus (QTLs) and candidate genes associated with the grape berry color trait identified based on a high-density genetic map	10.1186/s12870-020-02517-x
Veraison time	VIT_02s0033g00450	chr2	14308288	14309480	New candidate genes for the fine regulation of the colour of grapes	10.1093/jxb/erv159
Veraison time	Vitvi02g00510	chr2	4861961	4864892	Unraveling the Deep Genetic Architecture for Seedlessness in Grapevine and the Development and Validation of a New Set of Markers for VviAGL11-Based Gene-Assisted Selection	10.3390/genes11020151
Veraison time	VIT_02s0154g00080	chr2	4870422	4875700	Selection of candidate genes controlling veraison time in grapevine through integration of meta-QTL and transcriptomic data	10.1186/s12864-019-6124-0
Veraison time	VIT_03s0038g00860	chr3	689361	693418	Selection of candidate genes controlling veraison time in grapevine through integration of meta-QTL and transcriptomic data	10.1186/s12864-019-6124-0
Veraison time	VIT_03s0038g01090	chr3	862995	863398	Selection of candidate genes controlling veraison time in grapevine through integration of meta-QTL and transcriptomic data	10.1186/s12864-019-6124-0
Veraison time	VIT_03s0038g01110	chr3	866357	866897	Selection of candidate genes controlling veraison time in grapevine through integration of meta-QTL and transcriptomic data	10.1186/s12864-019-6124-0
Veraison time	VIT_03s0038g01310	chr3	921733	927965	Selection of candidate genes controlling veraison time in grapevine through integration of meta-QTL and transcriptomic data	10.1186/s12864-019-6124-0
Veraison time	VIT_03s0038g02130	chr3	1468239	1469371	Selection of candidate genes controlling veraison time in grapevine through integration of meta-QTL and transcriptomic data	10.1186/s12864-019-6124-0
Veraison time	VIT_03s0088g00290	chr3	8315003	8316267	Selection of candidate genes controlling veraison time in grapevine through integration of meta-QTL and transcriptomic data	10.1186/s12864-019-6124-0
Veraison time	VIT_03s0088g01180	chr3	9438634	9442254	Selection of candidate genes controlling veraison time in grapevine through integration of meta-QTL and transcriptomic data	10.1186/s12864-019-6124-0
Veraison time	VIT_03s0091g00210	chr3	6506769	6509263	Selection of candidate genes controlling veraison time in grapevine through integration of meta-QTL and transcriptomic data	10.1186/s12864-019-6124-0
Veraison time	VIT_03s0091g00260	chr3	6548677	6549577	Selection of candidate genes controlling veraison time in grapevine through integration of meta-QTL and transcriptomic data	10.1186/s12864-019-6124-0
Veraison time	VIT_03s0091g00870	chr3	7342066	7357195	Selection of candidate genes controlling veraison time in grapevine through integration of meta-QTL and transcriptomic data	10.1186/s12864-019-6124-0
Veraison time	VIT_03s0091g01060	chr3	7673783	7676121	Selection of candidate genes controlling veraison time in grapevine through integration of meta-QTL and transcriptomic data	10.1186/s12864-019-6124-0
Veraison time	VIT_03s0180g00040	chr3	5973707	5975868	Selection of candidate genes controlling veraison time in grapevine through integration of meta-QTL and transcriptomic data	10.1186/s12864-019-6124-0
Veraison time	VIT_05s0062g00760	chr5	19047705	19052329	Selection of candidate genes controlling veraison time in grapevine through integration of meta-QTL and transcriptomic data	10.1186/s12864-019-6124-0
Veraison time	VIT_11s0016g03640	chr11	2971723	2974930	Regulation of flavonol content and composition in (SyrahxPinot Noir) mature grapes: integration of transcriptional profiling and metabolic quantitative trait locus analyses	10.1093/jxb/erv243
Veraison time	VIT_11s0016g03650	chr11	2976318	2980069	Selection of candidate genes controlling veraison time in grapevine through integration of meta-QTL and transcriptomic data	10.1186/s12864-019-6124-0
Veraison time	VIT_11s0016g03880	chr11	3163553	3169708	Selection of candidate genes controlling veraison time in grapevine through integration of meta-QTL and transcriptomic data	10.1186/s12864-019-6124-0
Veraison time	VIT_11s0016g03900	chr11	3182349	3186809	Selection of candidate genes controlling veraison time in grapevine through integration of meta-QTL and transcriptomic data	10.1186/s12864-019-6124-0
Veraison time	VIT_11s0016g03940	chr11	3223827	3225994	Selection of candidate genes controlling veraison time in grapevine through integration of meta-QTL and transcriptomic data	10.1186/s12864-019-6124-0
Veraison time	VIT_12s0035g02090	chr12	22416952	22432647	Selection of candidate genes controlling veraison time in grapevine through integration of meta-QTL and transcriptomic data	10.1186/s12864-019-6124-0
Veraison time	VIT_12s0035g02120	chr12	22478514	22484040	Selection of candidate genes controlling veraison time in grapevine through integration of meta-QTL and transcriptomic data	10.1186/s12864-019-6124-0
Veraison time	VIT_14s0068g00010	chr14	23691441	23695102	Selection of candidate genes controlling veraison time in grapevine through integration of meta-QTL and transcriptomic data	10.1186/s12864-019-6124-0
Veraison time	VIT_14s0068g00030	chr14	23710282	23713253	Selection of candidate genes controlling veraison time in grapevine through integration of meta-QTL and transcriptomic data	10.1186/s12864-019-6124-0
Veraison time	VIT_14s0068g00040	chr14	23730955	23731566	Selection of candidate genes controlling veraison time in grapevine through integration of meta-QTL and transcriptomic data	10.1186/s12864-019-6124-0
Veraison time	VIT_14s0068g00050	chr14	23741203	23741804	Selection of candidate genes controlling veraison time in grapevine through integration of meta-QTL and transcriptomic data	10.1186/s12864-019-6124-0
Veraison time	VIT_14s0068g00300	chr14	23991722	24001181	Selection of candidate genes controlling veraison time in grapevine through integration of meta-QTL and transcriptomic data	10.1186/s12864-019-6124-0
Veraison time	VIT_14s0068g00330	chr14	24045862	24049281	Selection of candidate genes controlling veraison time in grapevine through integration of meta-QTL and transcriptomic data	10.1186/s12864-019-6124-0
Veraison time	VIT_14s0068g00640	chr14	24438369	24451384	Selection of candidate genes controlling veraison time in grapevine through integration of meta-QTL and transcriptomic data	10.1186/s12864-019-6124-0
Veraison time	VIT_14s0083g00620	chr14	22671640	22676019	Selection of candidate genes controlling veraison time in grapevine through integration of meta-QTL and transcriptomic data	10.1186/s12864-019-6124-0
Veraison time	VIT_14s0083g00640	chr14	22695967	22698956	Selection of candidate genes controlling veraison time in grapevine through integration of meta-QTL and transcriptomic data	10.1186/s12864-019-6124-0
Veraison time	Vitvi14g01341	chr14	23319965	23341298	Genetic variation and association analyses identify genes linked to fruit set-related traits in grapevine	10.1016/j.plantsci.2021.110875
Veraison time	VIT_14s0083g01110	chr14	23435304	23438610	Selection of candidate genes controlling veraison time in grapevine through integration of meta-QTL and transcriptomic data	10.1186/s12864-019-6124-0
Veraison time	VIT_14s0083g01160	chr14	23527263	23532911	Selection of candidate genes controlling veraison time in grapevine through integration of meta-QTL and transcriptomic data	10.1186/s12864-019-6124-0
Veraison time	VIT_14s0083g01210	chr14	23631468	23634185	Selection of candidate genes controlling veraison time in grapevine through integration of meta-QTL and transcriptomic data	10.1186/s12864-019-6124-0
Veraison time	VIT_14s0083g01220	chr14	23647419	23650590	Selection of candidate genes controlling veraison time in grapevine through integration of meta-QTL and transcriptomic data	10.1186/s12864-019-6124-0
Veraison time	VIT_16s0022g01650	chr16	13732870	13735892	Selection of candidate genes controlling veraison time in grapevine through integration of meta-QTL and transcriptomic data	10.1186/s12864-019-6124-0
Veraison time	VIT_16s0022g02230	chr16	14729517	14737791	Selection of candidate genes controlling veraison time in grapevine through integration of meta-QTL and transcriptomic data	10.1186/s12864-019-6124-0
Veraison time	VIT_16s0022g02340	chr16	14959043	14964801	Selection of candidate genes controlling veraison time in grapevine through integration of meta-QTL and transcriptomic data	10.1186/s12864-019-6124-0
Veraison time	VIT_16s0100g00350	chr16	15736998	15750400	Selection of candidate genes controlling veraison time in grapevine through integration of meta-QTL and transcriptomic data	10.1186/s12864-019-6124-0
Veraison time	VIT_17s0000g05020	chr17	5505576	5513594	Selection of candidate genes controlling veraison time in grapevine through integration of meta-QTL and transcriptomic data	10.1186/s12864-019-6124-0
Veraison time	VIT_17s0000g05050	chr17	5527654	5529076	New candidate genes for the fine regulation of the colour of grapes	10.1093/jxb/erv159
Veraison time	VIT_17s0000g05070	chr17	5543620	5548326	Selection of candidate genes controlling veraison time in grapevine through integration of meta-QTL and transcriptomic data	10.1186/s12864-019-6124-0
Veraison time	VIT_17s0000g05240	chr17	5737662	5753467	Selection of candidate genes controlling veraison time in grapevine through integration of meta-QTL and transcriptomic data	10.1186/s12864-019-6124-0
Veraison time	VIT_17s0000g05580	chr17	6081601	6089504	Selection of candidate genes controlling veraison time in grapevine through integration of meta-QTL and transcriptomic data	10.1186/s12864-019-6124-0
Veraison time	VIT_18s0001g02000	chr18	2438143	2440959	Selection of candidate genes controlling veraison time in grapevine through integration of meta-QTL and transcriptomic data	10.1186/s12864-019-6124-0
Veraison time	VIT_18s0001g02540	chr18	2802815	2805400	Selection of candidate genes controlling veraison time in grapevine through integration of meta-QTL and transcriptomic data	10.1186/s12864-019-6124-0
Veraison time	VIT_18s0001g03580	chr18	3389546	3393993	Selection of candidate genes controlling veraison time in grapevine through integration of meta-QTL and transcriptomic data	10.1186/s12864-019-6124-0
Veraison time	VIT_18s0001g03670	chr18	3422195	3424368	Selection of candidate genes controlling veraison time in grapevine through integration of meta-QTL and transcriptomic data	10.1186/s12864-019-6124-0
Veraison time	VIT_18s0001g04340	chr18	3822552	3830282	Selection of candidate genes controlling veraison time in grapevine through integration of meta-QTL and transcriptomic data	10.1186/s12864-019-6124-0
Veraison time	VIT_18s0001g04680	chr18	3943860	3956683	Selection of candidate genes controlling veraison time in grapevine through integration of meta-QTL and transcriptomic data	10.1186/s12864-019-6124-0
Veraison time	VIT_18s0001g06430	chr18	4806866	4809014	Selection of candidate genes controlling veraison time in grapevine through integration of meta-QTL and transcriptomic data	10.1186/s12864-019-6124-0
Veraison time	VIT_18s0001g07090	chr18	5290562	5293561	Selection of candidate genes controlling veraison time in grapevine through integration of meta-QTL and transcriptomic data	10.1186/s12864-019-6124-0
Veraison time	VIT_18s0001g12840	chr18	10942587	10945785	Selection of candidate genes controlling veraison time in grapevine through integration of meta-QTL and transcriptomic data	10.1186/s12864-019-6124-0
Veraison time	VIT_18s0001g13010	chr18	11125613	11129568	Selection of candidate genes controlling veraison time in grapevine through integration of meta-QTL and transcriptomic data	10.1186/s12864-019-6124-0
Veraison time	VIT_18s0001g13200	chr18	11256587	11261676	Selection of candidate genes controlling veraison time in grapevine through integration of meta-QTL and transcriptomic data	10.1186/s12864-019-6124-0
Veraison time	VIT_18s0001g14130	chr18	12179308	12181973	Selection of candidate genes controlling veraison time in grapevine through integration of meta-QTL and transcriptomic data	10.1186/s12864-019-6124-0
Veraison time	VIT_18s0001g14360	chr18	12336924	12341305	Selection of candidate genes controlling veraison time in grapevine through integration of meta-QTL and transcriptomic data	10.1186/s12864-019-6124-0
Veraison time	VIT_18s0001g14440	chr18	12432955	12439459	Selection of candidate genes controlling veraison time in grapevine through integration of meta-QTL and transcriptomic data	10.1186/s12864-019-6124-0
Veraison time	VIT_18s0001g14450	chr18	12453766	12456583	Selection of candidate genes controlling veraison time in grapevine through integration of meta-QTL and transcriptomic data	10.1186/s12864-019-6124-0
Veraison time	VIT_18s0001g15720	chr18	13856891	13861057	Selection of candidate genes controlling veraison time in grapevine through integration of meta-QTL and transcriptomic data	10.1186/s12864-019-6124-0
Veraison time	VIT_18s0001g15730	chr18	13865318	13866466	Selection of candidate genes controlling veraison time in grapevine through integration of meta-QTL and transcriptomic data	10.1186/s12864-019-6124-0
Veraison time	VIT_18s0076g00310	chr18	16148825	16162617	Selection of candidate genes controlling veraison time in grapevine through integration of meta-QTL and transcriptomic data	10.1186/s12864-019-6124-0
Veraison time	VIT_18s0076g00330	chr18	16209694	16218061	Selection of candidate genes controlling veraison time in grapevine through integration of meta-QTL and transcriptomic data	10.1186/s12864-019-6124-0
Veraison-ripening interval	AM440415.1	chr2	4882029	4884360	Berry and phenology-related traits in grapevine (Vitis viniferaL.): From Quantitative Trait Loci to underlying genes	10.1186/1471-2229-8-38
average shoot length	LOC100262888	chr14	28706281	28741144	Development of a High-Density Genetic Map for Muscadine Grape Using a Mapping Population from Selfing of the Perfect-Flowered Vine 'Dixie'	10.3390/plants11233231
Bunch architecture (first ramification length and bunch compactness)	VIT_12s0059g02040	chr12	6854999	6858233	Association analysis of grapevine bunch traits using a comprehensive approach	10.1007/s00122-015-2623-9
Bunch architecture (first ramification length and bunch compactness)	VIT_12s0059g02640	chr12	7356187	7357812	Association analysis of grapevine bunch traits using a comprehensive approach	10.1007/s00122-015-2623-9
Bunch architecture (first ramification length and bunch compactness)	VIT_12s0059g02640	chr12	7356187	7357812	Association analysis of grapevine bunch traits using a comprehensive approach	10.1007/s00122-015-2623-9
Bunch compactnes	VIT_07s0031g00690	chr7	16852540	16859877	Association analysis of grapevine bunch traits using a comprehensive approach	10.1007/s00122-015-2623-9
Bunch weight	LOC100232937	chr1	4895037	4897415	VvGAl1 polymorphisms associate with variation for berry traits in grapevine	10.1007/s10681-013-0866-6
Cluster size	VIT_205s0077g01350	chr5	1088069	1099447	Genome-wide association study of berry-related traits in grape Vitis vinifera L. based on genotyping-by-sequencing markers	10.1038/s41438-018-0089-z
Cluster size	VIT_205s0077g01350	chr5	1088069	1099447	Genome-wide association study of berry-related traits in grape Vitis vinifera L. based on genotyping-by-sequencing markers	10.1038/s41438-018-0089-z
Cluster width	GSVIVT01036145001	chr6	20199446	20200942	Haplotype diversity of VvTFL1A gene and association with cluster traits in grapevine (V. vinifera)	10.1186/s12870-014-0209-3
Coulure index	Vitvi11g00228	chr11	2192849	2194727	Genetic variation and association analyses identify genes linked to fruit set-related traits in grapevine	10.1016/j.plantsci.2021.110875
Coulure index	Vitvi11g01393	chr11	2563204	2564128	Genetic variation and association analyses identify genes linked to fruit set-related traits in grapevine	10.1016/j.plantsci.2021.110875
Coulure index	Vitvi12g00019	chr12	279426	291956	Genetic variation and association analyses identify genes linked to fruit set-related traits in grapevine	10.1016/j.plantsci.2021.110875
Coulure index	Vitvi16g00894	chr16	14939891	14955349	Genetic variation and association analyses identify genes linked to fruit set-related traits in grapevine	10.1016/j.plantsci.2021.110875
Coulure index	Vitvi18g00553	chr18	6350850	6377116	Genetic variation and association analyses identify genes linked to fruit set-related traits in grapevine	10.1016/j.plantsci.2021.110875
Coulure index	Vitvi18g02631	chr18	7098691	7099297	Genetic variation and association analyses identify genes linked to fruit set-related traits in grapevine	10.1016/j.plantsci.2021.110875
Coulure index	Vitvi18g02145	chr18	27268849	27284583	Genetic variation and association analyses identify genes linked to fruit set-related traits in grapevine	10.1016/j.plantsci.2021.110875
First ramification length	VIT_07s0031g00690	chr7	16852540	16859877	Association analysis of grapevine bunch traits using a comprehensive approach	10.1007/s00122-015-2623-9
First ramification length	VIT_07s0031g00690	chr7	16852540	16859877	Association analysis of grapevine bunch traits using a comprehensive approach	10.1007/s00122-015-2623-9
First ramification length	VIT_12s0059g01850	chr12	6700723	6707237	Association analysis of grapevine bunch traits using a comprehensive approach	10.1007/s00122-015-2623-9
First ramification length and bunch compactness	VIT_12s0059g02640	chr12	7356187	7357812	Association analysis of grapevine bunch traits using a comprehensive approach	10.1007/s00122-015-2623-9
First ramification length and bunch compactness	VIT_12s0059g02640	chr12	7356187	7357812	Association analysis of grapevine bunch traits using a comprehensive approach	10.1007/s00122-015-2623-9
First ramification length and bunch compactness	VIT_12s0059g02640	chr12	7356187	7357812	Association analysis of grapevine bunch traits using a comprehensive approach	10.1007/s00122-015-2623-9
First ramification length and bunch compactness	VIT_12s0059g02640	chr12	7356187	7357812	Association analysis of grapevine bunch traits using a comprehensive approach	10.1007/s00122-015-2623-9
Flower number	Vitvi01g00008	chr1	150391	175330	Genetic variation and association analyses identify genes linked to fruit set-related traits in grapevine	10.1016/j.plantsci.2021.110875
Flower number	Vitvi03g01597	chr3	6406167	6406991	Genetic variation and association analyses identify genes linked to fruit set-related traits in grapevine	10.1016/j.plantsci.2021.110875
Flower number	Vitvi03g01763	chr3	13475696	13476379	Genetic variation and association analyses identify genes linked to fruit set-related traits in grapevine	10.1016/j.plantsci.2021.110875
Flower number	Vitvi06g01106	chr6	14388028	14390161	Genetic variation and association analyses identify genes linked to fruit set-related traits in grapevine	10.1016/j.plantsci.2021.110875
Flower number	Vitvi08g00630	chr8	7180690	7182105	Genetic variation and association analyses identify genes linked to fruit set-related traits in grapevine	10.1016/j.plantsci.2021.110875
Flower number	Vitvi10g01358	chr10	14851635	14852877	Genetic variation and association analyses identify genes linked to fruit set-related traits in grapevine	10.1016/j.plantsci.2021.110875
Flower number	Vitvi11g01072	chr11	15392883	15395825	Genetic variation and association analyses identify genes linked to fruit set-related traits in grapevine	10.1016/j.plantsci.2021.110875
Flower number	Vitvi15g00225	chr15	8056001	8088281	Genetic variation and association analyses identify genes linked to fruit set-related traits in grapevine	10.1016/j.plantsci.2021.110875
Flower number	Vitvi18g01884	chr18	23755510	23758419	Genetic variation and association analyses identify genes linked to fruit set-related traits in grapevine	10.1016/j.plantsci.2021.110875
Flowering time	GSVIVT01036145001	chr6	20199446	20200942	Haplotype diversity of VvTFL1A gene and association with cluster traits in grapevine (V. vinifera)	10.1186/s12870-014-0209-3
Flowering time	GSVIVT01036145001	chr6	20199446	20200942	Haplotype diversity of VvTFL1A gene and association with cluster traits in grapevine (V. vinifera)	10.1186/s12870-014-0209-3
Flowering time	AM440415.1	chr2	4882029	4884360	Berry and phenology-related traits in grapevine (Vitis viniferaL.): From Quantitative Trait Loci to underlying genes	10.1186/1471-2229-8-38
Fruit set	Vitvi11g00228	chr11	2192849	2194727	Genetic variation and association analyses identify genes linked to fruit set-related traits in grapevine	10.1016/j.plantsci.2021.110875
Fruit set	Vitvi11g01393	chr11	2563204	2564128	Genetic variation and association analyses identify genes linked to fruit set-related traits in grapevine	10.1016/j.plantsci.2021.110875
Fruit set	Vitvi12g00019	chr12	279426	291956	Genetic variation and association analyses identify genes linked to fruit set-related traits in grapevine	10.1016/j.plantsci.2021.110875
Fruit set	Vitvi18g00553	chr18	6350850	6377116	Genetic variation and association analyses identify genes linked to fruit set-related traits in grapevine	10.1016/j.plantsci.2021.110875
Fruit set	Vitvi18g02631	chr18	7098691	7099297	Genetic variation and association analyses identify genes linked to fruit set-related traits in grapevine	10.1016/j.plantsci.2021.110875
Fruit set	Vitvi18g02145	chr18	27268849	27284583	Genetic variation and association analyses identify genes linked to fruit set-related traits in grapevine	10.1016/j.plantsci.2021.110875
Internode length	LOC100245735	chr14	26410244	26412680	Prioritization of vigor QTL-associated genes for future genome-directed Vitis breeding	10.48162/rev.39.036
Internode length	LOC100260625	chr18	20959914	20971470	Development of a High-Density Genetic Map for Muscadine Grape Using a Mapping Population from Selfing of the Perfect-Flowered Vine 'Dixie'	10.3390/plants11233231
Internode length	LOC100260625	chr18	20959914	20971470	Development of a High-Density Genetic Map for Muscadine Grape Using a Mapping Population from Selfing of the Perfect-Flowered Vine 'Dixie'	10.3390/plants11233231
Internode length	LOC100251493	chr18	21352336	21404034	Development of a High-Density Genetic Map for Muscadine Grape Using a Mapping Population from Selfing of the Perfect-Flowered Vine 'Dixie'	10.3390/plants11233231
Internode length	LOC100251493	chr18	21352336	21404034	Development of a High-Density Genetic Map for Muscadine Grape Using a Mapping Population from Selfing of the Perfect-Flowered Vine 'Dixie'	10.3390/plants11233231
Leaf diameter	LOC100262888	chr14	28706281	28741144	Development of a High-Density Genetic Map for Muscadine Grape Using a Mapping Population from Selfing of the Perfect-Flowered Vine 'Dixie'	10.3390/plants11233231
Millerandage index	Vitvi11g00492	chr11	5013767	5017918	Genetic variation and association analyses identify genes linked to fruit set-related traits in grapevine	10.1016/j.plantsci.2021.110875
Millerandage index	Vitvi17g00229	chr17	2414076	2416006	Genetic variation and association analyses identify genes linked to fruit set-related traits in grapevine	10.1016/j.plantsci.2021.110875
Millerandage index	Vitvi18g02631	chr18	7098691	7099297	Genetic variation and association analyses identify genes linked to fruit set-related traits in grapevine	10.1016/j.plantsci.2021.110875
Rachis architecture	Vitvi18g02133	chr18	26888662	26896754	Unraveling the Deep Genetic Architecture for Seedlessness in Grapevine and the Development and Validation of a New Set of Markers for VviAGL11-Based Gene-Assisted Selection	10.3390/genes11020151
Shoot development	VIT_207s0005g02490	chr7	4846289	4849292	Dissecting the control of shoot development in grapevine: genetics and genomics identify potential regulators	10.1186/s12870-020-2258-0
Shoot development	VIT_207s0031g00320	chr7	16560116	16572925	Dissecting the control of shoot development in grapevine: genetics and genomics identify potential regulators	10.1186/s12870-020-2258-0
Shoot development	VIT_207s0031g00330	chr7	16573066	16579178	Dissecting the control of shoot development in grapevine: genetics and genomics identify potential regulators	10.1186/s12870-020-2258-0
Shoot development	VIT_207s0031g00340	chr7	16579229	16582896	Dissecting the control of shoot development in grapevine: genetics and genomics identify potential regulators	10.1186/s12870-020-2258-0
Shoot development	VIT_207s0031g00350	chr7	16584122	16586040	Dissecting the control of shoot development in grapevine: genetics and genomics identify potential regulators	10.1186/s12870-020-2258-0
Shoot development	VIT_207s0031g00400	chr7	16623222	16623766	Dissecting the control of shoot development in grapevine: genetics and genomics identify potential regulators	10.1186/s12870-020-2258-0
Shoot development	VIT_207s0129g00290	chr7	15570047	15586475	Dissecting the control of shoot development in grapevine: genetics and genomics identify potential regulators	10.1186/s12870-020-2258-0
Shoot development	VIT_207s0129g00290	chr7	15570047	15586475	Dissecting the control of shoot development in grapevine: genetics and genomics identify potential regulators	10.1186/s12870-020-2258-0
Shoot development	VIT_207s0129g00750	chr7	15976676	15982748	Dissecting the control of shoot development in grapevine: genetics and genomics identify potential regulators	10.1186/s12870-020-2258-0
Shoot development	VIT_214s0006g02160	chr14	19368167	19376277	Dissecting the control of shoot development in grapevine: genetics and genomics identify potential regulators	10.1186/s12870-020-2258-0
Shoot development	VIT_214s0081g00670	chr14	9003596	9005705	Dissecting the control of shoot development in grapevine: genetics and genomics identify potential regulators	10.1186/s12870-020-2258-0
Shoot development	VIT_214s0083g01050	chr14	23363172	23379670	Dissecting the control of shoot development in grapevine: genetics and genomics identify potential regulators	10.1186/s12870-020-2258-0
Shoot development	VIT_214s0108g00760	chr14	29470968	29471457	Dissecting the control of shoot development in grapevine: genetics and genomics identify potential regulators	10.1186/s12870-020-2258-0
Shoot development	VIT_214s0108g00810	chr14	29502680	29503253	Dissecting the control of shoot development in grapevine: genetics and genomics identify potential regulators	10.1186/s12870-020-2258-0
Vigor	LOC100244217	chr1	19466093	19475592	Prioritization of vigor QTL-associated genes for future genome-directed Vitis breeding	10.48162/rev.39.036
Vigor	LOC100257870	chr1	19570005	19571901	Prioritization of vigor QTL-associated genes for future genome-directed Vitis breeding	10.48162/rev.39.036
Vigor	LOC100247632	chr1	19582632	19584982	Prioritization of vigor QTL-associated genes for future genome-directed Vitis breeding	10.48162/rev.39.036
Vigor	LOC100256355	chr1	19639325	19648572	Prioritization of vigor QTL-associated genes for future genome-directed Vitis breeding	10.48162/rev.39.036
Vigor	LOC100264875	chr1	19702807	19710688	Prioritization of vigor QTL-associated genes for future genome-directed Vitis breeding	10.48162/rev.39.036
Vigor	LOC100247728	chr1	19713136	19715139	Prioritization of vigor QTL-associated genes for future genome-directed Vitis breeding	10.48162/rev.39.036
Vigor	LOC100240857	chr1	19746049	19748079	Prioritization of vigor QTL-associated genes for future genome-directed Vitis breeding	10.48162/rev.39.036
Vigor	LOC100254597	chr1	20062025	20066353	Prioritization of vigor QTL-associated genes for future genome-directed Vitis breeding	10.48162/rev.39.036
Vigor	LOC100265163	chr3	7195816	7206407	Prioritization of vigor QTL-associated genes for future genome-directed Vitis breeding	10.48162/rev.39.036
Vigor	LOC100242237	chr4	4522315	4526328	Prioritization of vigor QTL-associated genes for future genome-directed Vitis breeding	10.48162/rev.39.036
Vigor	LOC100249173	chr4	4560336	4563393	Prioritization of vigor QTL-associated genes for future genome-directed Vitis breeding	10.48162/rev.39.036
Vigor	LOC100254226	chr4	4701795	4710459	Prioritization of vigor QTL-associated genes for future genome-directed Vitis breeding	10.48162/rev.39.036
Vigor	LOC104879018	chr4	4716002	4719745	Prioritization of vigor QTL-associated genes for future genome-directed Vitis breeding	10.48162/rev.39.036
Vigor	LOC100262771	chr4	4864783	4886214	Prioritization of vigor QTL-associated genes for future genome-directed Vitis breeding	10.48162/rev.39.036
Vigor	LOC104879021	chr4	5035761	5039529	Prioritization of vigor QTL-associated genes for future genome-directed Vitis breeding	10.48162/rev.39.036
Vigor	LOC100268069	chr4	5078785	5088131	Prioritization of vigor QTL-associated genes for future genome-directed Vitis breeding	10.48162/rev.39.036
Vigor	LOC100243952	chr4	5408876	5417003	Prioritization of vigor QTL-associated genes for future genome-directed Vitis breeding	10.48162/rev.39.036
Vigor	LOC100255452	chr10	1349086	1357129	Prioritization of vigor QTL-associated genes for future genome-directed Vitis breeding	10.48162/rev.39.036
Vigor	LOC100243637	chr10	1447873	1454918	Prioritization of vigor QTL-associated genes for future genome-directed Vitis breeding	10.48162/rev.39.036
Vigor	LOC100247033	chr10	1561823	1570135	Prioritization of vigor QTL-associated genes for future genome-directed Vitis breeding	10.48162/rev.39.036
Vigor	LOC100243518	chr10	1754086	1758638	Prioritization of vigor QTL-associated genes for future genome-directed Vitis breeding	10.48162/rev.39.036
Vigor	LOC100245146	chr10	1855065	1864820	Prioritization of vigor QTL-associated genes for future genome-directed Vitis breeding	10.48162/rev.39.036
Vigor	LOC100247365	chr11	4088564	4093081	Prioritization of vigor QTL-associated genes for future genome-directed Vitis breeding	10.48162/rev.39.036
Vigor	LOC100242213	chr14	26604608	26607959	Prioritization of vigor QTL-associated genes for future genome-directed Vitis breeding	10.48162/rev.39.036
Vigor	LOC100254392	chr14	26610469	26614204	Prioritization of vigor QTL-associated genes for future genome-directed Vitis breeding	10.48162/rev.39.036
Vigor	LOC100264492	chr14	26622115	26686575	Prioritization of vigor QTL-associated genes for future genome-directed Vitis breeding	10.48162/rev.39.036
Vigor	LOC100264492	chr14	26622115	26686575	Prioritization of vigor QTL-associated genes for future genome-directed Vitis breeding	10.48162/rev.39.036
Vigor	LOC100261056	chr14	26696660	26700054	Prioritization of vigor QTL-associated genes for future genome-directed Vitis breeding	10.48162/rev.39.036
Vigor	LOC100260965	chr14	26750364	26755053	Prioritization of vigor QTL-associated genes for future genome-directed Vitis breeding	10.48162/rev.39.036
Vigor	LOC100254996	chr14	25604838	25609697	Prioritization of vigor QTL-associated genes for future genome-directed Vitis breeding	10.48162/rev.39.036
Vigor	LOC100248125	chr14	25666502	25670927	Prioritization of vigor QTL-associated genes for future genome-directed Vitis breeding	10.48162/rev.39.036
Vigor	LOC100258382	chr14	25679399	25683283	Prioritization of vigor QTL-associated genes for future genome-directed Vitis breeding	10.48162/rev.39.036
Vigor	LOC100260066	chr14	25777179	25784287	Prioritization of vigor QTL-associated genes for future genome-directed Vitis breeding	10.48162/rev.39.036
Vigor	LOC100242409	chr14	26002602	26007066	Prioritization of vigor QTL-associated genes for future genome-directed Vitis breeding	10.48162/rev.39.036
Vigor	LOC100266172	chr14	26101902	26112298	Prioritization of vigor QTL-associated genes for future genome-directed Vitis breeding	10.48162/rev.39.036
Vigor	LOC100262761	chr14	26211025	26216360	Prioritization of vigor QTL-associated genes for future genome-directed Vitis breeding	10.48162/rev.39.036
Vigor	LOC100245735	chr14	26410244	26412680	Prioritization of vigor QTL-associated genes for future genome-directed Vitis breeding	10.48162/rev.39.036
Vigor	LOC100853255	chr14	26426157	26427169	Prioritization of vigor QTL-associated genes for future genome-directed Vitis breeding	10.48162/rev.39.036
Vigor	LOC100265800	chr19	157063	163253	Prioritization of vigor QTL-associated genes for future genome-directed Vitis breeding	10.48162/rev.39.036
Vigor	LOC100260711	chr19	357069	372484	Prioritization of vigor QTL-associated genes for future genome-directed Vitis breeding	10.48162/rev.39.036
Vigor	LOC100264036	chr19	559775	564596	Prioritization of vigor QTL-associated genes for future genome-directed Vitis breeding	10.48162/rev.39.036
Vigor	LOC100257144	chr19	1012028	1014613	Prioritization of vigor QTL-associated genes for future genome-directed Vitis breeding	10.48162/rev.39.036
Vigor	LOC100250458	chr19	1061481	1067100	Prioritization of vigor QTL-associated genes for future genome-directed Vitis breeding	10.48162/rev.39.036
Vigor	LOC100255640	chr19	1082274	1087671	Prioritization of vigor QTL-associated genes for future genome-directed Vitis breeding	10.48162/rev.39.036
Vigor	LOC100265921	chr19	1293491	1301602	Prioritization of vigor QTL-associated genes for future genome-directed Vitis breeding	10.48162/rev.39.036
Water stress	GSVIVT01008216001	chr17	4552986	4554238	Rootstock control of scion transpiration and its acclimation to water deficit are controlled by different genes	10.1111/j.1469-8137.2012.04059.x
Water stress	GSVIVT01015239001	chr11	2051450	2053148	Rootstock control of scion transpiration and its acclimation to water deficit are controlled by different genes	10.1111/j.1469-8137.2012.04059.x
Water stress	GSVIVT01018494001	chr16	14303099	14307218	Rootstock control of scion transpiration and its acclimation to water deficit are controlled by different genes	10.1111/j.1469-8137.2012.04059.x
Water stress	GSVIVT01019414001	chr2	470207	475234	Rootstock control of scion transpiration and its acclimation to water deficit are controlled by different genes	10.1111/j.1469-8137.2012.04059.x
Water stress	GSVIVT01023921001	chr3	2465510	2466922	Rootstock control of scion transpiration and its acclimation to water deficit are controlled by different genes	10.1111/j.1469-8137.2012.04059.x
Water stress	GSVIVT01034485001	chr18	20598144	20599942	Rootstock control of scion transpiration and its acclimation to water deficit are controlled by different genes	10.1111/j.1469-8137.2012.04059.x
Water stress	VIT_203s0017g02110	chr3	18787664	18790266	Rootstock control of scion transpiration and its acclimation to water deficit are controlled by different genes	10.1111/j.1469-8137.2012.04059.x
Water stress	VIT_204s0023g02290	chr4	18777916	18779831	Rootstock control of scion transpiration and its acclimation to water deficit are controlled by different genes	10.1111/j.1469-8137.2012.04059.x
Water stress	VIT_206s0004g03250	chr6	4016539	4032198	Rootstock control of scion transpiration and its acclimation to water deficit are controlled by different genes	10.1111/j.1469-8137.2012.04059.x
Water stress	VIT_206s0004g04750	chr6	5683252	5684428	Rootstock control of scion transpiration and its acclimation to water deficit are controlled by different genes	10.1111/j.1469-8137.2012.04059.x
Water stress	VIT_206s0004g05460	chr6	6318201	6321434	Rootstock control of scion transpiration and its acclimation to water deficit are controlled by different genes	10.1111/j.1469-8137.2012.04059.x
Water stress	VIT_206s0004g07400	chr6	8163557	8166095	Rootstock control of scion transpiration and its acclimation to water deficit are controlled by different genes	10.1111/j.1469-8137.2012.04059.x
Water stress	VIT_212s0028g02690	chr12	3482911	3486343	Rootstock control of scion transpiration and its acclimation to water deficit are controlled by different genes	10.1111/j.1469-8137.2012.04059.x
Water stress	VIT_212s0059g00670	chr12	5504344	5508751	Rootstock control of scion transpiration and its acclimation to water deficit are controlled by different genes	10.1111/j.1469-8137.2012.04059.x
Water stress	VIT_212s0121g00230	chr12	12140487	12144354	Rootstock control of scion transpiration and its acclimation to water deficit are controlled by different genes	10.1111/j.1469-8137.2012.04059.x
Water stress	VIT_213s0019g01240	chr13	2880581	2885095	Rootstock control of scion transpiration and its acclimation to water deficit are controlled by different genes	10.1111/j.1469-8137.2012.04059.x
Water stress	VIT_213s0019g01790	chr13	3178344	3180505	Rootstock control of scion transpiration and its acclimation to water deficit are controlled by different genes	10.1111/j.1469-8137.2012.04059.x
Water stress	VIT_216s0039g01230	chr16	683448	684216	Rootstock control of scion transpiration and its acclimation to water deficit are controlled by different genes	10.1111/j.1469-8137.2012.04059.x
Water stress	VIT_216s0098g01560	chr16	21731310	21733294	Rootstock control of scion transpiration and its acclimation to water deficit are controlled by different genes	10.1111/j.1469-8137.2012.04059.x
Water stress	VIT_218s0072g01000	chr18	20442627	20449479	Rootstock control of scion transpiration and its acclimation to water deficit are controlled by different genes	10.1111/j.1469-8137.2012.04059.x
